# Supplementary material for: Genome-wide identification and expression profiling of the ABI5 gene family in foxtail millet (Setaria italica)
Source: BMC Plant Biol. 2024 Mar 2;24:164. doi: 10.1186/s12870-024-04865-4 (PMC10908088; doi:10.1186/s12870-024-04865-4)
Supplement: Supplementary file 1 — Supplementary Material 1. Physical and chemical properties of 16 SiABI5 genes [file 12870_2024_4865_MOESM1_ESM.xls]

## Sheet: S1-ABI5 gene information
Supplementary Table S1 List of the 16 SiABI5 genes identified in this study.
Group	Gene	Gene ID	Protein length	Intron number	Mw(KDa)	pI	Instability index	Aliphatic index	The grand average of hydropathicity	Chr Location	Domain	Predicted Subcellular location(W)
I	SiABI5.2	Seita.1G331600.1	354	3	38.15	9.27	71.46	69.27	-0.453	Ⅰ	BZIP	chlo
I	SiABI5.3	Seita.2G229500.1	355	3	38.04	9.34	58.98	66.62	-0.549	Ⅱ	BZIP	chlo
I	SiABI5.10	Seita.4G082000.1	325	3	35.25	9.14	52.73	78.12	-0.441	Ⅳ	BZIP	chlo
I	SiABI5.15	Seita.6G180900.1	360	3	37.64	6.52	42.97	69.25	-0.325	Ⅵ	BZIP	chlo
Ⅱ	SiABI5.5	Seita.2G439900.1	253	3	27.78	9.26	57.73	75.22	-0.641	Ⅱ	BZIP	chlo
Ⅱ	SiABI5.6	Seita.3G198400.1	328	3	35.42	5.48	50.56	73.14	-0.604	Ⅲ	BZIP	nucl
Ⅱ	SiABI5.12	Seita.5G356200.1	333	3	36.03	8.62	55.09	70.03	-0.73	Ⅴ	BZIP	mito
Ⅱ	SiABI5.16	Seita.9G421000.1	268	4	28.22	9.89	57.26	69.7	-0.585	Ⅸ	BZIP	nucl
Ⅲ	SiABI5.7	Seita.3G228000.1	257	3	26.74	9.19	75.2	62.49	-0.564	Ⅲ	BZIP	nucl
Ⅲ	SiABI5.13	Seita.5G389300.1	409	4	43.31	6.37	56.36	64.08	-0.454	Ⅴ	BZIP	chlo
Ⅲ	SiABI5.14	Seita.5G393800.1	147	3	16.54	9.97	46.34	77.01	-0.805	Ⅴ	BZIP	chlo
Ⅳ	SiABI5.4	Seita.2G291300.1	216	1	22.46	8.62	59.53	74.21	-0.262	Ⅱ	BZIP	chlo
Ⅳ	SiABI5.8	Seita.3G230700.1	170	2	18.37	8.75	73.99	72.35	-0.736	Ⅲ	BZIP	nucl
Ⅳ	SiABI5.11	Seita.4G282900.1	157	2	17.27	8.62	49.79	80.83	-0.389	Ⅳ	BZIP	chlo
Ⅴ	SiABI5.1	Seita.1G068600.1	315	6	33.36	5.32	48.9	75.97	-0.385	Ⅰ	BZIP	nucl
V	SiABI5.9	Seita.3G379700.1	383	5	41.55	6.28	57.27	65.07	-0.706	Ⅲ	BZIP	nucl
												nucl
												plas
												chlo
												nucl
												nucl
												nucl
												nucl
												nucl
												nucl
												nucl
												nucl
												nucl
												nucl
												nucl
												nucl
												nucl

## Sheet: S1-1ABI5 gene sequences
Supplementary Table S1-1 List of the 16 SiABI5 genes identified in this study
Gene	Gene ID	Sequence Type	Sequences
SiABI5.1	Seita.1G068600.1	CDS	ATGAAGAAGTGCGCGTCGGAGTTGGAGCTGGAGGCCTTCATCCGCAGCCGGGAGGACGCGGCCGCGGCGGCGGTGGCGGCGGCCGAGCACAAGCCCGGGCACGACATCGCCGCGCAGGCGGCGTTCGGTGCGGGCGTGTTCTCCCCCGGCGACCTCTCCGGCTTCAGCTTCGCCGACTCGAACACCCTCAACGGAAGCATTCCTAATCACGTATGGTCCCATAACCACAACGTGAGGCATCCTGCAGTCTCCACGACAATCGAGTCGCAGTCATCAATCTGTGCAGCAGCAAGTCCAACATCAGCGACTAACCTATATCTGAAAGAGAGCCAAACTTTGGGGGGCACAAGTGGTTCAGATTCCGATAGCGAATCGCTGTTGGATATCGAGGGTGGTCCA…
SiABI5.1	Seita.1G068600.1	Protein	MKKCASELELEAFIRSREDAAAAAVAAAEHKPGHDIAAQAAFGAGVFSPGDLSGFSFADSNTLNGSIPNHVWSHNHNVRHPAVSTTIESQSSICAAASPTSATNLYLKESQTLGGTSGSDSDSESLLDIEGGPCEQSTNPQDVKRMRRMVSNRESARRSRKRKQAHLADLETQVDQLRGENASLFKQLTDANQQFTTAVTDNRILKSDVEALRVKVKLAEDMVARGALTCGLGSLGLSPVLNPRQACRGPDVLSGLDFAGDDPCFAGLSPTEQVQNSPLQSIASLESLENRIASEVTSCGGPGVDVWPWDGGLSK
SiABI5.1	Seita.1G068600.1	Gene	TCCCTCCTTCCTTTGCTTTCGCTTCCGATCACCAAAAAAGACCTTTCTTTCCCGTCGCCCCTCGGTGCCCTGCGTCGCTGCGGCGCCCGTCTCTAAAAGCTAGGCCTTGTGGGCGCCGACGCGGCCGCAGCAGCACCCACGGGAGAGTAGAGGAGATCGGTCGATCGCTAGCTACCTGCGGTGGGACGGCCGGGATGAAGAAGTGCGCGTCGGAGTTGGAGCTGGAGGCCTTCATCCGCAGCCGGGAGGACGCGGCCGCGGCGGCGGTGGCGGCGGCCGAGCACAAGCCCGGGCACGACATCGCCGCGCAGGCGGCGTTCGGTGCGGGCGTGTTCTCCCCCGGCGACCTCTCCGGCTTCAGCTTCGCCGACTCGGTGAGTATAAGAAGGAGAGTGCAGA…
SiABI5.2	Seita.1G331600.1	CDS	ATGGATTTCCCGGGCGGGAGCGGGAGGCGGCAGCAGCAGCAGCCGGAGCCGGAGCACCTGCCGCCGATGACGCCGCTGCCGCTGGCGCGGCAGGGGTCGGTGTACTCGCTCACGTTCGACGAGTTCCAGACCGCGCTCGGCGGAGCGGGCAAGGACTTCGGGTCCATGAACATGGACGAGCTCCTGCGCAGCATCTGGACGGCGGAGGAGACGCACGCCGTCGCGGCCGCCAGCGCGTCGGCAGCGTCCACGGCCGCCGCGGACCACGCCGCGCGGGCGGCCATCCAGCGCCAGGGGTCACTCACCCTCCCCCGCACCCTCAGCCAGAAGACCGTCGACGAGGTCTGGCGCGACATCATGTGCTTCGGCGGGCCCTCCGCCGCGCCGGCGGAGGCGGCG…
SiABI5.2	Seita.1G331600.1	Protein	MDFPGGSGRRQQQQPEPEHLPPMTPLPLARQGSVYSLTFDEFQTALGGAGKDFGSMNMDELLRSIWTAEETHAVAAASASAASTAAADHAARAAIQRQGSLTLPRTLSQKTVDEVWRDIMCFGGPSAAPAEAAPPSPAQRQQTLGEITLEEFLVRAGVVSEDMTAPPPVPPVPVAAAPPRPPPPQPPMLFPHSNVFAPLMPPLPFGTGLVSGAVGQGDGAAPPAVSPVRPVTSNGFGKMEGGDLSSLSPSPVPYVFNGGLRGRKAPAMEKVVERRQRRMIKNRESAARSRQRKQAYMMELEAEIAKLKEINEELQKKQVEMLEKQKDEVLERRSRQVGPTAKRICLRRTLTGPW*
SiABI5.2	Seita.1G331600.1	Gene	CTGACATGTCGGGCCCTTCCGGGGAATTCGATTTCCTCGGCACATGGAATCGAGCGCGCGAGATCTGAGGCCGCTGGCCTGTGTACGGGCGCGGCGTGCGCGGAGGCGAAAGGGGAAGATGGTGGAGTACTTTATTACCCGGTGCGCACCCAACTCGTCGAGATTTCGTCGCGGCCTCGGTCCCCGGCAGCGTTTTAAACGCCCCCACACGGCTCCTCCGGGGCGACACCTGTCCACCATTCCCCTCTCTCGCCTCGCCGCCGCGGTCGCGCAGCGCCCCTTCCCGCACCCACCAACGCGCGTCTTCCACCTCGCCTCTCAGGTCTCCACCAAATTCCTCCTAATCCGCGGGATTTTCCTTTGCTAATTCGGGTATCCCTTGTCGCCAAGCCACTCCGC…
SiABI5.3	Seita.2G229500.1	CDS	ATGGAGTTCAAGAACGGCGGGTCGTCGTCGCAGCGCCGGCCGGCGGTGGAGGAGGGGGCGCCCCTGGCGAGGCAGGGGTCGGTCTACTCGCTGACGTTCGACGAGTTCCAGAGCGCGCTCGGCGGGGCCGCCGGCGGCGGTGGCGGCGGCATCGGGAGGGACTTTGGCTCGATGAACATGGACGAGCTGCTCCGGAACATCTGGAACGCGGAGGAGACCCAAGCCATGGCCTCCGCCTCCGGCGCGGGGGCGCAGCCGGCGCCGCTGCAGCGCCAGGGCTCGTCGCTCACGCTTCCCCGCACGCTCAGCTCCAAGACGGTCGACGAGGTGTGGCGCAACCTCGTGCGCGACGAGCCACCGCAGGGGGTGGACGGCGGCGGGCAGCAGCAGGCCCACCGC…
SiABI5.3	Seita.2G229500.1	Protein	MEFKNGGSSSQRRPAVEEGAPLARQGSVYSLTFDEFQSALGGAAGGGGGGIGRDFGSMNMDELLRNIWNAEETQAMASASGAGAQPAPLQRQGSSLTLPRTLSSKTVDEVWRNLVRDEPPQGVDGGGQQQAHRQSTLGEMTLEEFLVRAGVVRENPAPAAAPAPPPMLPPRPVPVAPKSTAFLGNFPGADDAAAAVALGFAPIGMGDPALGNGLMPPRAAGMGGSAMAVQTAVNQLDSGGKGYSDLLSPTEPLPYSFEGMIRGRRNGGGVEKVVERRHRRMIKNRESAARSRARKQAYTMELEAEVQKLKELNQELERKQAEIMEMQKNELPEMLKDPFRRKKRVCLRRTLTGPW*
SiABI5.3	Seita.2G229500.1	Gene	CGCTCCACTGCGCCCCCAAAGACCTGGATCCCCTGTGCCGCCTTCCTCTGCTGCATCATTCGCAATCGCAGGTGACCCACTCGTCGCCACCAAGCTAGCTTGCTCGAGCCTTTCCGAGAGGCGCATGTGACTCGCAGCGAGGCTCTGAGCTCCTTTGCTCTGAGCTCTCCTGGTGTCCGTGTCGTTTGATGCTGAGCTGAGAGACAGCAGACAGGTGAGGTGAGGAGGGAGGGATGGAGTTCAAGAACGGCGGGTCGTCGTCGCAGCGCCGGCCGGCGGTGGAGGAGGGGGCGCCCCTGGCGAGGCAGGGGTCGGTCTACTCGCTGACGTTCGACGAGTTCCAGAGCGCGCTCGGCGGGGCCGCCGGCGGCGGTGGCGGCGGCATCGGGAGGGACTTTG…
SiABI5.4	Seita.2G291300.1	CDS	ATGGCGGCCATGGACTTGGAGGACGACGAGGACATTTGGGGGAAAACCGCCAGCAGCCCGAGCGCGTCCCCGACGCCCCTCACCACGGCCGTGGTCGCCCCCTGCGGCGCCTTCATCTCCACGCAGCTCAGCCTCAACTCCCGCCTCCAGCTCCTCTCCACAACCGCGGCCGCGGGCGGCTCCTCCCCTCCCCACTCCGTCGGCGCCGGCATCTTCGCCGCGGACGGCCTCCGCCACCACGTGGGCCTCGGCGACGGCGGCGGCGGCGGCTTCCGCAATGCGCCCGCGTCCCCGGCCCCCTTCTTCTCCGCCTACGGCCTCGACGCCGGCGGCGGCGTCGCGCCCATCGACGCCGGCGCCGCCCGCAGCGCGCTCGAGGACGAGATGTGCGTCGGCCCC…
SiABI5.4	Seita.2G291300.1	Protein	MAAMDLEDDEDIWGKTASSPSASPTPLTTAVVAPCGAFISTQLSLNSRLQLLSTTAAAGGSSPPHSVGAGIFAADGLRHHVGLGDGGGGGFRNAPASPAPFFSAYGLDAGGGVAPIDAGAARSALEDEMCVGPGTAWAGAGVGGSDRRKKRMIKNRESAARSRARKQAYVRELEREVQLLQQENESLRVKYEQLRVSVEVPVPVKKTLQRMPSAPF*
SiABI5.4	Seita.2G291300.1	Gene	CGGTGCGTGCCCAAAACTAGCAAGCGCAGAGGCGCCACGCCAGCGAGCGAGCGAGCGAGCCAGGGGGGGATCGATGGCGGCCATGGACTTGGAGGACGACGAGGACATTTGGGGGAAAACCGCCAGCAGCCCGAGCGCGTCCCCGACGCCCCTCACCACGGCCGTGGTCGCCCCCTGCGGCGCCTTCATCTCCACGCAGCTCAGCCTCAACTCCCGCCTCCAGCTCCTCTCCACAACCGCGGCCGCGGGCGGCTCCTCCCCTCCCCACTCCGTCGGCGCCGGCATCTTCGCCGCGGACGGCCTCCGCCACCACGTGGGCCTCGGCGACGGCGGCGGCGGCGGCTTCCGCAATGCGCCCGCGTCCCCGGCCCCCTTCTTCTCCGCCTACGGCCTCGACGC…
SiABI5.5	Seita.2G439900.1	CDS	ATGGGAGTTCAGACAATGTCGTCCCACGGCGACGACGGCCGCCGCGGCCTCTCGCGGCAGGGCTCGGTCTACAGCCTCACGCTGACCGAGGTGGAGACCCATCTGGGCGAGCCGCTGCGAAGCATGAACCTGGACGAGCTCCTGCGCACCGTGCTCCCGGCCGCCCCCGCCGCCGAGCCGTCGGCGGCGGCCGCCAAGAAGACGGTGGACGAGGTGTGGCGCGACATCCAGAGCGCCAGCGGCGCTCGGCAGCCGACCATGGACGAGATGACGCTGGAGGACTTCCTCTCCCGCGCCGGCGTCGCCGTGGACGCCGGCGGCGGGGGCTGCGCCGGGCCGCATTGGCTGCACCAGTACCCGCCGCAGCAGCAGTACCTGGTGCCGCGGCCCTTGCCGCTC…
SiABI5.5	Seita.2G439900.1	Protein	MGVQTMSSHGDDGRRGLSRQGSVYSLTLTEVETHLGEPLRSMNLDELLRTVLPAAPAAEPSAAAAKKTVDEVWRDIQSASGARQPTMDEMTLEDFLSRAGVAVDAGGGGCAGPHWLHQYPPQQQYLVPRPLPLGAGDAVYRDGVGVGVFLSQVAGRKRGAAAAVTGDGVVERTVERRQKRMIKNRESAARSRARKQAYTNELENKIALLEQENERLRKLKMLEPLEPPPEHERRPVPQPEVKQQLRRTNSATF*
SiABI5.5	Seita.2G439900.1	Gene	AAACAAAACAAAACAAAACAAAAACATAATGCAGCAAAGCCTGGAGCATTGGCCTTGCAAAAAGGCAGCCCCTCTTTTGGTTCCCCTTCCCCTTCCCCTTCCCCTTCACAGCTCTCCTCCTTCCTTTGGGAGAGCCTCCTCTGCTTCCTTCCCTTTTAGGACCCTCCTCAACCCCCCGGCAATCCTAAAATTAATGCCCCCATCTGCCGGTGGTGCATCGATCTGGTCCCTCCTCCCCCTGCTCAGGTAAAAATAGGCGCAAGAACTGCACCCCCTGCTCTTGTTGCTCGCAAGATTCTCTCTTTCTTGTCATATGCCCCCAAAGATTTTGTTTCCACTGTCGCCGCTTCGATTCTTGGCTGTGGTTGATGTTGTTGCCACTTCCGATCTTGTTGCACC…
SiABI5.6	Seita.3G198400.1	CDS	ATGATCCAGGCAATGGCATCACAGGCTGGAGGTGGCGGAGGTGGGGATGCTGGCTCGGCGCAACGCGGGCAGATTCAGGGTTTGGCAAGACAGGGTTCTTTATACAGCCTTACCCTGGATGAGGTGCAGAACCATTTGGGAGAGCCATTGCTTAGCATGAATTTCGATGACCTCCTGAAGACCGTGTTTCCTGACGGTGTAGACCCGAATGGCCCTGTCATAGGCAAGCCTGATCCAGCATCGAGCCTGCAGCGACAAGGGAGCATTGTGATGCCTCCGCAGCTGAGCAAGAAGACTGTTGATGAGGTGTGGAAGGGCATCCAGGATGGACCAGAGACCAGTGCTAGAGAAGGTGGTCAGCACAGGCGGGAGAGGCAGCCGACGCTTGGGGAGATGACA…
SiABI5.6	Seita.3G198400.1	Protein	MIQAMASQAGGGGGGDAGSAQRGQIQGLARQGSLYSLTLDEVQNHLGEPLLSMNFDDLLKTVFPDGVDPNGPVIGKPDPASSLQRQGSIVMPPQLSKKTVDEVWKGIQDGPETSAREGGQHRRERQPTLGEMTLEDFLVKAGVVPEGLMRDSDDFLVNMDTVGSNVMVAGTSSLNPGAQLLQQYQQQALESQQPSLVGSYMAGQLAPQPLSVATGAMLDSMYSDGQITSPTLGAFSDPQTPGRKRGVSGEVVDKVIERRQKRMIKNRESAARSRARKQAYTNELENKVSLLEEENERLKKQKEFGEIMSSAPPPEPKYQLRRTSSSAL*
SiABI5.6	Seita.3G198400.1	Gene	TCGTCGCTCTCTCGGTCTCGGCCTACCTTTCCTAGCGGCGAGCCGGCGACGACAGGGCGAGTGGCGCCAGCCCTTGCCAGTTATTCGTCGGGCGCCTCGACGGCGACGAGCGTCCGACAGGGGTATGCCCGCCCATTCCCTTCCCCTCCCTTCCTGCTGTGCGAAATCGAACGCCCAAACCCCTAACACATGCTATTCGTATTCGGATCTGACCATGTATTTTTCTTACTAACTTCGATTTTTTGCAAAATTATTGGGTGTACATGTGTACATCCATGTCCTATACTGCTATACAGGGTCCGTCCCTGGTTCATGATCCAGGCAATGGCATCACAGGCTGGAGGTGGCGGAGGTGGGGATGCTGGCTCGGCGCAACGCGGGCAGATTCAGGGTTTGGCA…
SiABI5.7	Seita.3G228000.1	CDS	ATGGCGTCATCGCGAGTGATGGCGTCGTCATCCCCGCCTCAGCCCGCCGGCGCCGGCGCCGGATCATCCTCGGACCTCGCGCGCTTCAGGAGCGGCAGCGGCATCGGATCCATGAACATGGACGACATCATCCGCAACATCTACGGCCCCGAGGCCGTCAACGCCGCCGCGGCCGGCGGCGGTGGCGCGGCGGAGCCATCCCCGGCCACCCCACCGGCGCCCGCGGCCCGGCGGACGTCGGAGGAGGTGTGGAAGGAGATCTCCGCCGCCGGAGGGCTCTCCGTGCCCGCGCTCCCCCCACCCCCTCCCGCCGGCGGCGGAGGCTCCGGGGCCAGGGGCGGCGGCGGCGCGGCGGAGATGACGCTGGAGGATTTCCTGGCGCGGGATTCCGGCGCTAGG…
SiABI5.7	Seita.3G228000.1	Protein	MASSRVMASSSPPQPAGAGAGSSSDLARFRSGSGIGSMNMDDIIRNIYGPEAVNAAAAGGGGAAEPSPATPPAPAARRTSEEVWKEISAAGGLSVPALPPPPPAGGGGSGARGGGGAAEMTLEDFLARDSGARAAAAVEGCMALGFPVPDGDAPGGVGGGRGSRKRAMVDPADRAVMQRQKRMIKNRESAARSRDRKQAYVAELESQVTQLEEEQAELLREQEERRQKRLTELMERAVPVIRKKLPQDLRRTNSMEW*
SiABI5.7	Seita.3G228000.1	Gene	CACGCAGGAAGCCGGAAAGGCGCACCACAACAACGGCCGCGGTGCGCATGCGCAGGCCCGAAGCCGCAAATGAGCCCCTCTCTCTCTCTCTCCCTCCCCGAGCCGCCGGGGCGGACACAGACGGCTCTCCCGTCCAACCAACCACAATTTTTCCCCACGCTCCCCTCCCTCCTCCTCCCAGAGGCCCAGACCTCGTCCTGCGTGTGACACGAGGCAAAGGCAACGGAACACAGCACGGCAAGCCGAGGAGCGGAAAGCGAGAGCCGCGCCGGCCGCCTGGCGTGAGCGTCTTTCCTAATTTTTCCCCTTCTCTCCGTTGGGCCGTGGTTTGGCCGGCGGCCGGCGCATGGCGTCATCGCGAGTGATGGCGTCGTCATCCCCGCCTCAGCCCGCCGGCGC…
SiABI5.8	Seita.3G230700.1	CDS	ATGCCGAGGAGTCCGCAGCTGAGCCTGAGCGGCTGCAGCTCGCTCTTCTCCCTGTCCAGCACCAGCACGAGCCGCGACAACGACAGCGCGGCCGCGGCGGCACCGCCGCCGTCGTCTCTCCACCCGCTGCCCCCGCGCGGCCCTCTTCTGTCGCTCAGCGTCGGCGGCGGCGGCGATGAGGAGCAGGAGGAGGAGGAGGAGTACCTGCTGGGCGGCCTGGATCTGCAGCTCACCGGGGCCGGCGGCAGCAACAGCAGCGGTTGCTGCGACGGCGACGACGAGCGCAAGAACATCCGGATGATGAAGAACAGGGAGTCTGCGCTCCGCTCCAGGGCGAGGAAGAGGGCGTACGTGCAGGAGCTGGAGAAGGAGGTTCGTCGCCTGGTGAATGAGAACCTC…
SiABI5.8	Seita.3G230700.1	Protein	MPRSPQLSLSGCSSLFSLSSTSTSRDNDSAAAAAPPPSSLHPLPPRGPLLSLSVGGGGDEEQEEEEEYLLGGLDLQLTGAGGSNSSGCCDGDDERKNIRMMKNRESALRSRARKRAYVQELEKEVRRLVNENLKLKRQCKQLKVEMAALIQTSSSKGNSHIRRTSSSTQL*
SiABI5.8	Seita.3G230700.1	Gene	CAGTGTTAGGAATTCTAGCATGTTTATAACGAGCAAATTTTTGTGGGGTTTCCGCGCCAGCGCACCGCGCGGGGTTCCTGCTAGTTACTGTACGGTGTACACTGGTGTGGTGTGACCGCGTGAGTGCGACCATGAGTGAGAAGCAGCGTCACATTCGCGACGTCGTCGTCTATGCTCGTCTAGTCGTCCACCACACCTTTATTCCACACCCAAGCGGAACCAAACAAGTGCTTGAAGCCTGCTCTAATCCAAGCCAACCCAATCCGATCCAACTCGACCGGAGGTGGAAGGAAGGAGTGAGTGAATCATGCCGAGGAGTCCGCAGCTGAGCCTGAGCGGCTGCAGCTCGCTCTTCTCCCTGTCCAGCACCAGCACGAGCCGCGACAACGACAGCGCGGC…
SiABI5.9	Seita.3G379700.1	CDS	ATGAGAATCAAAACCAAAGGGCATTTCCGGAAAAGTCCCACAGTGTCGCCACTCGCCCACTGGCGCCCCAGCAACGCTGCCGGTATAAACGCGGCCTCCCCTCCGGTGTCCACCATTGCTCAGGTTGCTCCCAGCTCCCTTCCTTCCCCCTCAGGCCCTCACCGAGGTACGAGGTGCGAGAAAGAAAGCGACTTTCCTCCGAGCATGGCGGGCGGCTGCGCCGAAGACGACGTGGTGGAGGTGAGCTGCGGCGGGGGCGGCCGCGACCCCGGCGCCTACGCGGCGGTGCTCAAGAGGAGGCTCGACCTGTACTGCGCCGCCGTCGCCAAATCCATGGAAGCTAAATCACAAGAATCTTCGTTGGGCTACCCCAACACACAAGCTTCAAATACTTCACAA…
SiABI5.9	Seita.3G379700.1	Protein	MRIKTKGHFRKSPTVSPLAHWRPSNAAGINAASPPVSTIAQVAPSSLPSPSGPHRGTRCEKESDFPPSMAGGCAEDDVVEVSCGGGGRDPGAYAAVLKRRLDLYCAAVAKSMEAKSQESSLGYPNTQASNTSQLISQASFDDDGDGADLVTNSNIIDYDDFRGKPANSGTSKEQSDDDGDLEENTDPTNTKKMRRMLSNRESARRSRKRKQEHLTDLESQVSRLTSENASLLKRLADMTQKYKDATLDNRNLIVDVETMRRKVNIAEEAVRRLTGTTLLLPTTSDKPASSMRLTSCASDAASASVAIEDSMEHFLRAPFQDSQTKLDLQNAEIPLASGEIGTKLAPMRRVASLENLQKRMHGDSLHSETASTFSSDPESFAHR*
SiABI5.9	Seita.3G379700.1	Gene	TCTCCTCGGATCACAGCAGATGCTTTCTCTTCCTCGACTGGTACAAAATGAGAATCAAAACCAAAGGGCATTTCCGGAAAAGTCCCACAGTGTCGCCACTCGCCCACTGGCGCCCCAGCAACGCTGCCGGTATAAACGCGGCCTCCCCTCCGGTGTCCACCATTGCTCAGGTTGCTCCCAGCTCCCTTCCTTCCCCCTCAGGCCCTCACCGAGGTACGAGGTGCGAGAAAGAAAGCGACTTTCCTCCGAGCATGGCGGGCGGCTGCGCCGAAGACGACGTGGTGGAGGTGAGCTGCGGCGGGGGCGGCCGCGACCCCGGCGCCTACGCGGCGGTGCTCAAGAGGAGGCTCGACCTGTACTGCGCCGCCGTCGCCAAATCCATGGTACGGTTTCTACTCT…
SiABI5.10	Seita.4G082000.1	CDS	ATGGAGCGGCAGGGCTCGATCTACTCGCTCACGTTCGACGAGTTCCAGAGCGCGCTGGGCGGCGCAAGCAAGGACTTTGGGTCCATGAACATGGACGAGCTGCTGCGCAACATCTGGACGGCCGAGGAGTCCAACGCCATGGCCGCGGCGGCACCGGCGACGGCCGCCGCGTCCGCGCACCACCACCACCAGCAGCAGCCGGCGGCGCCCATCCAGCGCCAGGGCTCCTTCACGCTGCCGCGCACGCTCAGCCAGAAGACGGTCGACGAGGTCTGGCGCGAGATCGTGGGCCTCACCGGCGGGGAGGACGAGCCGCCGGTCCCGCCCCCCGCCCCCGCCGCGCCTCCCGCGCCGCTGCCAGCGCAGGCGCAGGCGCAGCGGCAGCCGACGCTGGGGTCC…
SiABI5.10	Seita.4G082000.1	Protein	MERQGSIYSLTFDEFQSALGGASKDFGSMNMDELLRNIWTAEESNAMAAAAPATAAASAHHHHQQQPAAPIQRQGSFTLPRTLSQKTVDEVWREIVGLTGGEDEPPVPPPAPAAPPAPLPAQAQAQRQPTLGSMTLEEFLVRAGVVREDMGQQPLVLPPHAQALFSQGNAVAPQTLQLGNGMVTAVVGQGLGGAMTVAAPTTPVVLNGMGKVEAGDLSSLSPVPYPFDTALRVRKGPTVEKVVERRQRRMIKNRESAARSRARKQAYIMELEAEVAKLKEQNDELQKKQVEMLKKQKDEVLERINNQLGPKAKKLCLRRTLTGPW*
SiABI5.10	Seita.4G082000.1	Gene	AAAACTCGCCGCCATTTCCATCCGCTGGCGAGCTTGGTGCGGCGACGAGTTGGGGGTGCCGTGTGCGCGAGGCACAGCGGCGCCGGCGCTGGGCTGCGCCCCCGCTGTCCGGCGGCCCCACTAATGTAATCCTCTGACCGGTTGCGGGAGGGGCCTTGTCGTCCCCCGACGGCAGCGGCAGCCGCAGCAGGCACTTTATTGGCCCCGAGGCGACACCTGTCCCGTCGCCCACCTCGCCGCCGCGATCGCCTCCCTCAAAGCCGCACCAACTCCCCACCAACGTTCGAGCTCCACATCCCCCGATGCCTCCCATCTCCCATTTTTAATCCCGCCCCGCCCAACTGGATTTCCCCTTGCTAATTGTGGTATCCTGTAGCGATCCACGCCCCGCGGCCGCAA…
SiABI5.11	Seita.4G282900.1	CDS	ATGGCGGCCAACTACCACCACTATCAGATGGCCGTGGCGGCGGCGGCGGCGGCGTGGAGGGAGCCGGACAGCCCGCAGCTGAGCTTCGTGAGCGGCTGCAGCTCCCTCTTCTCCATCTCCACGCTGCAGGACGACGACGACGGCGCCGTCGTCATCGCCGGCCACGCCCTGCCCTCCACGCCCGTCTCGCTCGCCGGGTTCGCCGGCGACGAGGTCGACATGGAGGTGCAGCAGGTCAGCGGCGGCAGCGGCGACGACCGGAGGACCATCAGGATGATGAGGAACCGGGAGTCCGCGCTCCGATCCAGAGCCAGGAAGAGGGCATACGTTGAAAATCTGGAGAAAGAGGTTCGCCGGCTGGTGGATGAGAACTTGAAGCTCAAGAAGCAGTGCAAAGAG…
SiABI5.11	Seita.4G282900.1	Protein	MAANYHHYQMAVAAAAAAWREPDSPQLSFVSGCSSLFSISTLQDDDDGAVVIAGHALPSTPVSLAGFAGDEVDMEVQQVSGGSGDDRRTIRMMRNRESALRSRARKRAYVENLEKEVRRLVDENLKLKKQCKELKLEVAALVLPTKSSLRRTSSTQF*
SiABI5.11	Seita.4G282900.1	Gene	CATGCAGGCATACGACACAGCCTGCATCAGCATCACCATTCAGATCACCACATGCTGCAGACTGCATGTGTATATATATAAGTCCTACAGGGCCATGAAGTATCTCACCGGCTGCAAAGTTATCAGCTCAGTACTAGTGCTGCTAAAGCTAGCTGAGCTGCACCCGAGTATCCAAGCAAGATCAGCGGCAGCTAAAAAGTAGAGAGCACTAGCAAATACGCAGCTTGGTGTCGTAGTGCAGTGTCGGTGCTTTGTTGGTGCTGTGTTGTCTCCTCCTCCAATTCGATCGATCATGGCGGCCAACTACCACCACTATCAGATGGCCGTGGCGGCGGCGGCGGCGGCGTGGAGGGAGCCGGACAGCCCGCAGCTGAGCTTCGTGAGCGGCTGCAGCTCCCT…
SiABI5.12	Seita.5G356200.1	CDS	ATGGGGAGTCAGACAATGGCATCAAAGGCTGGTGGAGGTGGAGGGGGCGGGGGCGGCGGTGGCGGTGCCGGTGCAGCACAACGCGGGCAGATGCAGAACCTGTCAAGACAAGGGTCTTTGTATAACCTCACCCTTGATGAGGTGCAGAGCCATTTGGGAGAACCCCTGCATAGCATGAACCTTGACGAGTTGCTTAAGAGTGTCTTTCCTGATGGCCTGGAGCATGATGGTGGCACTACCAGCCAGTATGAGCAGACTTCGGGCCTCTTGCGACAGGGGAGCATCACCATGCCACCTGAGCTCAGCAAGAAGACTGTGGATGAGGTGTGGAAGGGCATCCAAGATGCACCGAAGAGAAATGTCACAGAGGGTGGTCGGAGGAGACGGGAGCGGCAGCCA…
SiABI5.12	Seita.5G356200.1	Protein	MGSQTMASKAGGGGGGGGGGGGAGAAQRGQMQNLSRQGSLYNLTLDEVQSHLGEPLHSMNLDELLKSVFPDGLEHDGGTTSQYEQTSGLLRQGSITMPPELSKKTVDEVWKGIQDAPKRNVTEGGRRRRERQPTLGEMTLEDFLVKAGVVTQGYLKDLNDVGNVEQVGSAGVSGLTAGAQWLDRYQQQITAIEPHQHGQHGVPGAYMPSQLALQPLNVGPGAILESYSDGHITSPMMGALSDSPTPGRKRGAPGDVADKLMERRQKRMIKNRESAARSRARKQAYTNELENKVSLLEEENERLKRQKELEKILFSAPLPEPKYQLRRTGSATF*
SiABI5.12	Seita.5G356200.1	Gene	TCAGTCGAACCGTTCGGCCCCGACGGCTGCTCTTCTTCCTCCCCGCGACCCATTTCCTCCCTTCGCTCCCCCAGCGCGCGCCGCTCTCCACGCGGTCGGCCCGTGCGCCGCCCTCCACACTCCCCTGCCCAGCTGCAGCTCGAGTCCGACTGGTGCGGAAGCACCCTCCTTTCCCACGACTTCTCTGTTCTCTCTCTCGGCCTTGGTCTTCCTTTCCTAGCGGCGACGACAGGGCGAGTTGCGCTGCCCGTTGTTCGTCGAGCGACGGGCGCTTCGCCGGCGACGAACATCCGACAGGGGTATGCCTGCCTATTCCCCTCCCTTCCCATCCTGCTGCACGAAATCAAACACCCAAACCCCTAACGTATGGTATTTGTATTCGGATCTGACCATGATTTT…
SiABI5.13	Seita.5G389300.1	CDS	ATGGCGTCGGAGATGAGCAAGAACGTCAAGGTCCTCGACGAGCAGGAGGTCACCTCGCACCAGCGCGACCAGGGCCTCCGGGCCCGGATCAGCGGCGTGGCGGCGGAGGATCAGGCGGATCCGTTGGCGCGGCAGGCGTCGATCATGTCGCTGACGCTGGAGGAGCTGCAGAACTCGCTCTGCGAGCCCGGCCGCAACTTCGGGTCCATGAACATGGACGAATTCATGGCCAACATATGGAACGCCGAGGAGTTCCAGGCCGCCACCGGCGGATGCAAGGAGGACGCGGAGCAGGAGGCGGCGGCGGCGGCGGCGGCGGTGCCGACGGCGGCTGTTGAGAAGGGAGGAGGGAGCGGCGGATTGGTTCGGCAGGGGTCGTACGCGCTGCCACCGCCGCTG…
SiABI5.13	Seita.5G389300.1	Protein	MASEMSKNVKVLDEQEVTSHQRDQGLRARISGVAAEDQADPLARQASIMSLTLEELQNSLCEPGRNFGSMNMDEFMANIWNAEEFQAATGGCKEDAEQEAAAAAAAVPTAAVEKGGGSGGLVRQGSYALPPPLSRKTVEEVWAEINQAPGDAQAHPAPQAIVQPQMGSGGLAASGRQVTLGEMTLEDFLVKAGVVRGAFAGGHGQAVGMVPAGPMGHMQQQGQLAATPMMYQVAPANAAAVYPVMGDGMGYHNGYAGGMAVVPPPPPSQCVAPAVSPGSSDGMSAMTQAEMMSCIGNGGMVRNGGSNARKRDSPEDGCTEKTVERRQRRMIKNRESAARSRARKQAYTVELEAELNHLKEENARLKAEEKTILLSKKKMLVEKMMEQARENINAKKGGR…
SiABI5.13	Seita.5G389300.1	Gene	CTCGCCCCCCACGCGGCCGCTCCTATAAGTAATGGCGAAATGGCCGCGCGCATGTCTAGCTATAAAAGCTGAATTGCCTCCGTTTCGGCGCCGCATCCCGCGCCCTGCCAGCTCCGGCACCCACGCTAAGTCATTCTCGCTCAGCGTTTCGCTCCCCGTTGAACACACACTCCTCTTCGCCGCTTCAGCGGCCAGTTGGTTCGCCGCGGGCCGGCCAACCAGCGTTGGGCATCGGCTGCCGGCCGGCCGCAGCGCGCTCGCGGCCGCCGCCTCGGCGCTCTGTTTGGCGCGGCGCTTGAGCAGGTACGCACCGCGCCGCCCGGTCCTTGCTCTCGCCCTCCATTTCCGCTTGCACTCATCTTAATTTCGCTACCGTTTCTGCTTATCTGGGATTCCGTT…
SiABI5.14	Seita.5G393800.1	CDS	ATGACGCTCGAGGACTTCCTGGCGAGGGAAGGCGCGGTCAAGGAGGACGAGGCTAGGATTTCGGGCCCCTCGGCGCCGGCCGAGGGGCAGGTGGTCATGGGGTTCCTGGGCGGAGCGGAGGGCGTGGGCGTGGCTGGCGGCGGAGGCGGGAGGGGAAGGAAGCGGCAGTTGATGGATCCAGTGGATCGCGCTGCGATGCAGCGACAGAAACGGATGATCAAAAACCGCGAGTCTGCTGCCAGGTCACGGGAGAGGAAGCAGGCTTATATCGCTGAGCTAGAATCTCTAGTCACACAGCTCGAGGAGGAGAATGCCGAGCTGTTGAGAGGACAGGAGGAGCGGCATCAGAAGCGACTTAAAGAGCTTTTGGAACGAGTGACGCCAGTCATTGTGAGGAAA…
SiABI5.14	Seita.5G393800.1	Protein	MTLEDFLAREGAVKEDEARISGPSAPAEGQVVMGFLGGAEGVGVAGGGGGRGRKRQLMDPVDRAAMQRQKRMIKNRESAARSRERKQAYIAELESLVTQLEEENAELLRGQEERHQKRLKELLERVTPVIVRKKLSRDLRRTNSMQW*
SiABI5.14	Seita.5G393800.1	Gene	CCGTGCCCCGCTACGCTACAAGCGCAAGCCACAAACGTGGCCGGGAGACAGGAGCCCCGCAGGGGATCCCTCGTCTTATCTCCTTGCTATTTCCTCTGACACGGCACCTATCCTCTGCCTATAAACAATCCGGCGGGCCGGTCTGCCGGCCGGCGCGACCGAATCGGCCGCCGAAGCGACGGTGCACCAAGCCATGCGCGCTCGCCCATGCCGTATGCCTGCCGTGCCGAGCCCCTATGGTTACCGCACCAGCGAGTGGGAGTGACCACGGCTATAAACTCCCGCAGTCCCACGCGTCCCGTCGCGCACGCAAGCCACACGCTGGTCGGGCTTCCGTGATCAGGCCACCAAACCTCTGACTTCCCCTTGGGGCCAAGCCGGGAGCGCACGGCACGACAC…
SiABI5.15	Seita.6G180900.1	CDS	ATGGATCTGAAGGACGGGGAGCGGCGGGGGGCGGCGGGGCCAGGCCCGCTGTCGAGGCAGGGGTCGATCTACTCGCTCACGTTCGACGAGTTCCAGAGCACGCTCGGCGGGATGGGCGGGGGGCTCGGCAAGGACTTCGGCTCCATGAACATGGACGAGCTGCTGCGGAGCATCTGGACCGCCGAGGAGAGCCAGGCCATGGCGTCAGCGTCCGCCGCGGCCTCCGCGTCCGCGGCGGGGGCCGCGGGGGAGGACGGCGCCGCGCTGCAGAGGCAGGGGTCGCTCACCCTGCCGCGCACGCTCAGCGTCAAGACGGTGGATGAGGTCTGGCGGGACTTCGTCCGCGAGGGCCCGGCGCCGGGGGCGGCCGGCGGCGGGGCGGAGCCGCAGCCCAACCGG…
SiABI5.15	Seita.6G180900.1	Protein	MDLKDGERRGAAGPGPLSRQGSIYSLTFDEFQSTLGGMGGGLGKDFGSMNMDELLRSIWTAEESQAMASASAAASASAAGAAGEDGAALQRQGSLTLPRTLSVKTVDEVWRDFVREGPAPGAAGGGAEPQPNRQPTLGEMTLEEFLVRAGVVRDNPTAAAMAAAAAVPAQPVAPRPIQAVSNGASIFFGNFGAANDAGTGAMGFAPVGIGDQAMGNGLMPGVAGMASAAVTVSPVDTSVAQLDSVGNGNGDLSSPMAPVPYPFEGVIRGRRSGAGVEKVVERRQRRMIKNRESAARSRARKQAYTMELEAEVQKLKELNAELQKKQDEMMEMQKNQVLEVVSNPYAQKKRCLRRTLTGPW*
SiABI5.15	Seita.6G180900.1	Gene	CGACAGGTGCGGCGTGGCCGTTGGTGGGTGGGCGCAGAGGATCTCGGGGGGCTCGGCCACTATAGGCACCGCCGCGGGGAGGGGACACCTGTCCTCCGCCGCACTCTGACCTCCCCGCCCACGCCCACGCCGCGGGAGAGCGAGAGCACCCGCACCAAGGCTAGCCGCGGCGGCGACTAGGCGAGACAGGTAGCAGCTGCCTGCCTCCGCCCACCGAACCCCACCACCACCACCGAGGCGGAGGAGGCGGAGGCGCACGGCAGCACAGTCCCTTGCCTTCCAATTCGGTCGTCCCACGCATCGATTGCGCCCGCGCACGCGCGCCCCCGTCGCTTTGCCGTCTCCGCCCGCCCGCCCCGGAAGCAACCTATATAGAGCGCCGCGAATCCCGCCCGGCTT…
SiABI5.16	Seita.9G421000.1	CDS	ATGGGAGCCAAGGCAATGTCGTCCCACGGCAGCGGGGCCGCCGGCGGTGGCGGCGGTGGGGCGGCCCTGTCGCGGCAGGGCTCGGTGTGCAGCCTCACGTTCGGCGAGGCGGACGGCCAGCTGCACGGCGTCAACCTGGACGACCTCCTCCGCGCGGGGCGGAAGACGGTGGACGAGGTGTGGCGGGACATTCAGGGCGCCGGGGGCGGCGCCTGCCCGCGGGCCCAGATGACGCTCGAGGACTTCCTGTCAAGGGCCGGCACCAGCGCGCCCGCCGACGCGGCCGGCAACGGCGCCTGCGCGCGCAGTTGGGGAGCGCACCAGCTGTACCAGCCGGCCCCGGCGCCGCAGCTGGGCCGCCACCACCAACCGGCCGTCGGGCGCCCCGTGCCGCGGCCG…
SiABI5.16	Seita.9G421000.1	Protein	MGAKAMSSHGSGAAGGGGGGAALSRQGSVCSLTFGEADGQLHGVNLDDLLRAGRKTVDEVWRDIQGAGGGACPRAQMTLEDFLSRAGTSAPADAAGNGACARSWGAHQLYQPAPAPQLGRHHQPAVGRPVPRPLGVGAGPVLEALYYEGGAAAAAGGNRAGPEHGVAERSNERRKKRMIKNRESAARSRARKQAYTNELENKISQLEEENERLRGHKMTLAVVAVGSAVLRSELRRGQAPEPVVQYVPQQEVKNQLQLQLRRTNSANF*
SiABI5.16	Seita.9G421000.1	Gene	TCTCACCTCACACCTCACCCTTTTTGGATTCTTCTTCCCAGTCATCGCCTGTCTGCCCTCATTGGCCCAAGCCCACCTCCCCCTCTGTGGAATCCTAAATTCCTGCCTCCCCTCTGCTTCTTCCACCTGCCTCCCCAACTAGGGAAAGGAGCAAGCAAAACAACTAGCAGCACACCCAGCCTAGCCAGAGCAGCAGCTCAGCTGCGCGCCCACACCCGGCCGCCTCCCGCTTCCACTCATCCACTGGCGGGGCCTCTCTGCGATTCCTCGTGTATGCGCGCGCCTCCCTCCTCCTCCTCCTCCTCGCAGACCTCGCTGCAAGATTCTCCTGTTCTTGCCATGCGCCGTCGTCAGGGATTCCTGTCAGTGCCATCTGCTTTACCGTGTCAATCTTTGATT…
