# Supplementary material for: Genome-wide identification and expression profiling of the ABI5 gene family in foxtail millet (Setaria italica)
Source: BMC Plant Biol. 2024 Mar 2;24:164. doi: 10.1186/s12870-024-04865-4 (PMC10908088; doi:10.1186/s12870-024-04865-4)
Supplement: Supplementary file 2 — Supplementary Material 2. Motif Composition [file 12870_2024_4865_MOESM2_ESM.xls]

## Sheet: S2-Setaria italica
Supplementary Table S2 Analysis and distribution of conserved motifs in Setaria italica ABI5 proteins.
Motif	Width	Best possible match
1	21	LARQGSVYSLTFDEFQSALGG
2	26	GKDFGSMNMDELLRNIWTAEETQAMA
3	20	LTLPPTLSKKTVDEVWRDIV
4	20	RQPTLGEMTLEDFLVRAGVV
5	14	PVPYPFEGAJRGRK
6	41	RRQKRMIKNRESAARSRARKQAYTNELEAEVSKLEEENEEL
7	18	QKKQEEMLZKQKBEVLER
8	14	KKKRQLRRTNSAPW
9	6	PHHHHQ

## Sheet: S2-1 others species
Supplementary Table S2-1 Analysis and distribution of conserved motifs in ABI5 proteins of sevent species .
Motif	Width	Best possible match
1	12	PLTRQSSIYSLT
2	29	LQETLGSSGKDFGSMNMDELLKNIWTAEE
3	25	LQRQGSLTLPRTLSKKTVDEVWKDJ
4	23	RQQTLGEMTLEDFLVRAGVVREE
5	27	FGFGQPNQNSISFNGNNSSMILNQPPG
6	40	QQQQQPQQLQQPQPQQRLPQTIFPKQANVAFSAPVNIVNR
7	11	SLSPVPYVFNR
8	50	VEKVVERRQRRMIKNRESAARSRARKQAYTVELEAEIEKLKEENEELQKK
9	17	PPGDPKRKLRRTLSGPW
