# Supplementary material for: Genome-wide identification and expression profiling of the ABI5 gene family in foxtail millet (Setaria italica)
Source: BMC Plant Biol. 2024 Mar 2;24:164. doi: 10.1186/s12870-024-04865-4 (PMC10908088; doi:10.1186/s12870-024-04865-4)
Supplement: Supplementary file 3 — Supplementary Material 3. Cis-regulatory elements [file 12870_2024_4865_MOESM3_ESM.xlsx]

## Sheet: S3 Cis-regulatory elements
Supplementary Table S3 Cis-regulatory elements in the promoter region of SiABI5 in this study.
Category	Cis-regulatory elements	Sequence	Function	Number of genes	Gene name
Devolepment related elements	as-1	TGACG	root-specific expression		SiABI5.2, SiABI5.3, SiABI5.4, SiABI5.5, SiABI5.6, SiABI5.7, SiABI5.8, SiABI5.9, SiABI5.11, SiABI5.13, SiABI5.15, SiABI5.16
Devolepment related elements	CAT-box	GCCACT	cis-acting regulatory element related to meristem expression		SiABI5.1, SiABI5.2, SiABI5.4, SiABI5.5, SiABI5.6, SiABI5.9, SiABI5.10, SiABI5.14, SiABI5.15, SiABI5.16
Devolepment related elements	CCAAT-box	CAACGG	MYBHv1 binding site		SiABI5.3, SiABI5.5, SiABI5.7, SiABI5.8, SiABI5.12, SiABI5.13, SiABI5.14, SiABI5.15
Devolepment related elements	AAGAA-motif	GAAAGAA	involved in endosperm-specific negative expression		SiABI5.1, SiABI5.5, SiABI5.6, SiABI5.9, SiABI5.11, SiABI5.13, SiABI5.14
Devolepment related elements	O2-site	GATGATGTGG	cis-acting regulatory element involved in zein metabolism regulation		SiABI5.1, SiABI5.3, SiABI5.5, SiABI5.8, SiABI5.12
Devolepment related elements	GCN4_motif	TGAGTCA	cis-regulatory element involved in endosperm expression		SiABI5.2, SiABI5.11
Devolepment related elements	AC-I	(T/C)C(T/C)(C/T)ACC(T/C)ACC	negative regulation of phloem expression; restricting the vascular expression to the xylem		SiABI5.2, SiABI5.8, SiABI5.13, SiABI5.15, SiABI5.16
Devolepment related elements	circadian	CAAAGATATC	cis-acting regulatory element involved in circadian control		SiABI5.3, SiABI5.11
Devolepment related elements	HD-Zip 1	CAAT(A/T)ATTG	element involved in differentiation of the palisade mesophyll cells		SiABI5.2, SiABI5.5
Devolepment related elements	RY-element	CATGCATG	cis-acting regulatory element involved in seed-specific regulation		SiABI5.4
Devolepment related elements	AC-II	TCACCAACCCCC	negative regulation of phloem expression; restricting the vascular expression to the xylem		SiABI5.2
Devolepment related elements	dOCT	CTCGGATC	meristem specific activation		SiABI5.6, SiABI5.9
Environmental stress-related element	ARE	AAACCA	cis-acting regulatory element essential for the anaerobic induction		SiABI5.1, SiABI5.3, SiABI5.4, SiABI5.5, SiABI5.7, SiABI5.8, SiABI5.9, SiABI5.10, SiABI5.11, SiABI5.14, SiABI5.15, SiABI5.16
Environmental stress-related element	GC-motif	CCCCCG	enhancer-like element involved in anoxic specific inducibility		SiABI5.2, SiABI5.3, SiABI5.5, SiABI5.7, SiABI5.9, SiABI5.10, SiABI5.12, SiABI5.13, SiABI5.14, SiABI5.15
Environmental stress-related element	LTR	CCGAAA	cis-acting element involved in low-temperature responsiveness		SiABI5.1, SiABI5.5, SiABI5.9, SiABI5.14, SiABI5.15, SiABI516
Environmental stress-related element	MBS	CAACTG	MYB binding site involved in drought-inducibility		SiABI5.3, SiABI5.4, SiABI5.6, SiABI5.10, SiABI5.11, SiABI5.13, SiABI5.14
Environmental stress-related element	W box	TTGACC	wounding and pathogen responsiveness ( Binds WRKY type transcription factors)		SiABI5.3, SiABI5.4, SiABI5.5, SiABI5.6, SiABI5.8, SiABI5.9, SiABI5.10, SiABI5.11, SiABI5.13, SiABI5.14, SiABI5.16
Environmental stress-related element	box S	AGCCACC	wounding and pathogen responsiveness		SiABI5.4, SiABI5.5, SiABI5.7, SiABI5.15
Environmental stress-related element	WUN-motif	AAATTTCTT	wound-responsive element		SiABI5.4
Environmental stress-related element	TC-rich repeats	ATTCTCTAAC	cis-acting element involved in defense and stress responsiveness		SiABI5.6, SiABI5.10
Hormone responsive elements	ABRE	ACGTG	cis-acting element involved in the abscisic acid responsiveness		SiABI5.1, SiABI5.2, SiABI5.3, SiABI5.4, SiABI5.5, SiABI5.6, SiABI5.7, SiABI5.8, SiABI5.9, SiABI5.11, SiABI5.12, SiABI5.13, SiABI5.14, SiABI5.15, SiABI5.16
Hormone responsive elements	TGACG-motif	TGACG	cis-acting regulatory element involved in the MeJA-responsiveness		SiABI5.2, SiABI5.3, SiABI5.4, SiABI5.5, SiABI5.6, SiABI5.7, SiABI5.8, SiABI5.9, SiABI5.11, SiABI5.13, SiABI5.15, SiABI5.16
Hormone responsive elements	CGTCA-motif	CGTCA	cis-acting regulatory element involved in the MeJA-responsiveness		SiABI5.2, SiABI5.3, SiABI5.4, SiABI5.5, SiABI5.6, SiABI5.7, SiABI5.8, SiABI5.9, SiABI5.11, SiABI5.13, SiABI5.15, SiABI5.16
Hormone responsive elements	TGA-element	AACGAC	auxin-responsive element		SiABI5.3, SiABI5.4, SiABI5.9, SiABI5.14, SiABI5.16
Hormone responsive elements	P-box	CCTTTTG	gibberellin-responsive element		SiABI5.4, SiABI5.10, SiABI5.13
Hormone responsive elements	ERE	ATTTCATA	ethylene-responsive element		SiABI5.3, SiABI5.6
Hormone responsive elements	GARE-motif	TCTGTTG	gibberellin-responsive element		SiABI5.2, SiABI5.3, SiABI5.4, SiABI5.5, SiABI5.8,SiABI5.12, SiABI5.13
Hormone responsive elements	TCA-element	CCATCTTTTT	cis-acting element involved in salicylic acid responsiveness		SiABI5.6, SiABI5.12, SiABI5.15, SiABI5.16
Hormone responsive elements	AuxRR-core	GGTCCAT	cis-acting regulatory element involved in auxin responsiveness		SiABI5.5
Hormone responsive elements	TATC-box	TATCCCA	cis-acting element involved in gibberellin-responsiveness		SiABI5.1, SiABI5.2, SiABI5.4, SiABI5.11
Light responsive elements	G-Box	CACGTT(T/G)	cis-acting regulatory element involved in light responsiveness		SiABI5.1, SiABI5.2, SiABI5.3, SiABI5.5, SiABI5.7, SiABI5.8, SiABI5.9, SiABI5.11,SiABI5.12,SiABI5.13, SiABI5.14, SiABI5.15
Light responsive elements	Sp1	GGGCGG	light responsive element		SiABI5.1,SiABI5.2, SiABI5.6, SiABI5.7, SiABI5.9, SiABI5.10, SiABI5.11,SiABI5.12,SiABI5.13, SiABI5.14, SiABI5.15, SiABI5.16
Light responsive elements	TCCC-motif	TCTCCCT	part of a light responsive element		SiABI5.3, SiABI5.7, SiABI5.9, SiABI5.10, SiABI5.13, SiABI5.14
Light responsive elements	Box 4	ATTAAT	part of a conserved DNA module involved in light responsiveness		SiABI5.1, SiABI5.4, SiABI5.5, SiABI5.6, SiABI5.9, SiABI5.10, SiABI5.11,SiABI5.12,SiABI5.14
Light responsive elements	GT1-motif	GGTTAA	light responsive element		SiABI5.3, SiABI5.5, SiABI5.7, SiABI5.9, SiABI5.10, SiABI5.15,SiABI5.16
Light responsive elements	TCT-motif	TCTTAC	part of a light responsive element		SiABI5.4, SiABI5.6
Light responsive elements	GATA-motif	GATAGGG	part of a light responsive element		SiABI5.3, SiABI5.9, SiABI5.10, SiABI5.11, SiABI5.16
Light responsive elements	ACE	GCGACGTACC	cis-acting element involved in light responsiveness		SiABI5.4, SiABI5.12, SiABI5.14
Light responsive elements	MRE	AACCTAA	MYB binding site involved in light responsiveness		SiABI5.4, SiABI5.11
Light responsive elements	AE-box	AGAAACAA	part of a module for light response		SiABI5.2, SiABI5.4, SiABI5.7, SiABI5.10
Light responsive elements	GATT-motif	CTCCTGATTAGC	part of a light responsive element		SiABI5.4, SiABI5.11
Light responsive elements	GTGGC-motif	CATCGTGTGGC	part of a light responsive element		SiABI5.14
Light responsive elements	I-box	TGATAATGT	part of a light responsive element		SiABI5.9
Light responsive elements	ATCT-motif	AATCTAATCC	part of a conserved DNA module involved in light responsiveness		SiABI5.1, SiABI5.10
Light responsive elements	GA-motif	ATAGATAA	part of a light responsive element		SiABI5.7, SiABI5.10
Light responsive elements	LAMP-element	CCTTATCCA	part of a light responsive element		SiABI5.5
Other elements	Unnamed__4	CTCC			SiABI5.1, SiABI5.2, SiABI5.3, SiABI5.4, SiABI5.5, SiABI5.6, SiABI5.7, SiABI5.8, SiABI5.9, SiABI5.10, SiABI5.11, SiABI5.12, SiABI5.13, SiABI5.14, SiABI5.15, SiABI5.16
Other elements	STRE	AGGGG			SiABI5.1, SiABI5.2, SiABI5.3, SiABI5.4, SiABI5.5, SiABI5.6, SiABI5.7, SiABI5.8, SiABI5.9, SiABI5.10, SiABI5.11, SiABI5.12, SiABI5.13, SiABI5.14, SiABI5.15, SiABI5.16
Other elements	MYC	CAA(A/T)T(T/G)TG			SiABI5.1, SiABI5.2, SiABI5.3, SiABI5.4, SiABI5.5, SiABI5.6, SiABI5.7, SiABI5.8, SiABI5.9, SiABI5.10, SiABI5.11, SiABI5.14, SiABI5.15, SiABI5.16
Other elements	MYB	CAACAG			SiABI5.2, SiABI5.3, SiABI5.4, SiABI5.5, SiABI5.8, SiABI5.9, SiABI5.10, SiABI5.12, SiABI5.13, SiABI5.14, SiABI5.15, SiABI5.16
Other elements	WRE3	CCACCT			SiABI5.2, SiABI5.3, SiABI5.5, SiABI5.6, SiABI5.8, SiABI5.9, SiABI5.10, SiABI5.11, SiABI5.13, SiABI5.14, SiABI5.16
Other elements	Myb-binding site	CAACAG			SiABI5.2, SiABI5.3, SiABI5.4, SiABI5.5, SiABI5.8, SiABI5.9, SiABI5.10, SiABI5.12, SiABI5.13, SiABI5.14, SiABI5.15, SiABI5.16
Other elements	Myb	TAACTG			SiABI5.3, SiABI5.4, SiABI5.6, SiABI5.8, SiABI5.10, SiABI5.11, SiABI5.12, SiABI5.13, SiABI5.14, SiABI5.15
Other elements	ABRE4	CACGTA			SiABI5.15, SiABI5.16
Other elements	ABRE3a	TACGTG			SiABI5.15, SiABI5.16
Other elements	Unnamed__2	CCCCGG			SiABI5.2, SiABI5.3, SiABI5.5, SiABI5.7, SiABI5.9, SiABI5.12, SiABI5.13, SiABI5.15
Other elements	MYB recognition site	CCGTTG			SiABI5.3, SiABI5.5, SiABI5.7, SiABI5.8, SiABI5.12, SiABI5.13, SiABI5.14, SiABI5.15
Other elements	AT~TATA-box	TATATA			SiABI5.1, SiABI5.3, SiABI5.6, SiABI5.9, SiABI5.10, SiABI5.11, SiABI5.12, SiABI5.14, SiABI5.15
Other elements	MYB-like sequence	TAACCA			SiABI5.3, SiABI5.4, SiABI5.6, SiABI5.8, SiABI5.10, SiABI5.11, SiABI5.14, SiABI5.16
Other elements	DRE core	GCCGAC			SiABI5.1, SiABI5.2, SiABI5.6, SiABI5.7, SiABI5.9, SiABI5.11, SiABI5.12, SiABI5.13, SiABI5.14
Other elements	Myc	TCTCTTA			SiABI5.3
Other elements	TCA	TCATCTTCAT			SiABI5.3, SiABI5.5, SiABI5.8, SiABI5.10, SiABI5.11, SiABI5.12, SiABI5.13
Other elements	TATA	TATAAAAT			SiABI5.5, SiABI5.14
Other elements	CTAG-motif	ACTAGCAGAA			SiABI5.8, SiABI5.10, SiABI5.12, SiABI5.14, SiABI5.16
Other elements	AP-1	TGAGTTAG			SiABI5.15
Other elements	AT~ABRE	TACGTGTC			SiABI5.16
Other elements	Y-box	TGTGGAGGAGCA			SiABI5.16
Promoter related element	TATA-box	TATA	core promoter element around -30 of transcription start		SiABI5.1, SiABI5.2, SiABI5.3, SiABI5.4, SiABI5.5, SiABI5.6, SiABI5.7, SiABI5.8, SiABI5.9, SiABI5.10, SiABI5.11, SiABI5.12, SiABI5.13, SiABI5.14, SiABI5.15, SiABI5.16
Promoter related element	CAAT-box	CAAT			SiABI5.1, SiABI5.2, SiABI5.3, SiABI5.4, SiABI5.5, SiABI5.6, SiABI5.7, SiABI5.8, SiABI5.9, SiABI5.10, SiABI5.11, SiABI5.12, SiABI5.13, SiABI5.14, SiABI5.15, SiABI5.16
Promoter related element	CCGTCC motif	CCGTCC			SiABI5.1, SiABI5.2, SiABI5.6, SiABI5.7, SiABI5.9, SiABI5.10, SiABI5.12, SiABI5.14, SiABI5.15, SiABI5.16
Promoter related element	A-box	CCGTCC	cis-acting regulatory element		SiABI5.1, SiABI5.2, SiABI5.6, SiABI5.7, SiABI5.9, SiABI5.10, SiABI5.12, SiABI5.14, SiABI5.15, SiABI5.16
Site-binding related elements	Unnamed__1	CGTGG			SiABI5.1, SiABI5.2, SiABI5.3, SiABI5.4, SiABI5.6, SiABI5.7, SiABI5.9, SiABI5.10, SiABI5.14, SiABI5.15, SiABI5.16
Site-binding related elements	Unnamed__6	taTAAATATct			SiABI5.1, SiABI5.11, SiABI5.12, SiABI5.15
Site-binding related elements	AT-rich element	ATAGAAATCAA	binding site of AT-rich DNA binding protein (ATBP-1)		SiABI5.10, SiABI5.12

## Sheet: S3-1 Environmental stres
Additional file 3: Table S3-1 The environmental related cis-regulatory elements in the promoter region of SiABI5 in this study.
Gene	Site Name	Sequence	Position	score	Strand Matrix	Organism	Function
SiABI5.1	ARE	AAACCA	325	6	+	Zea mays	cis-acting regulatory element essential for the anaerobic induction
SiABI5.1	ARE	AAACCA	346	6	+	Zea mays	cis-acting regulatory element essential for the anaerobic induction
SiABI5.1	ARE	AAACCA	732	6	+	Zea mays	cis-acting regulatory element essential for the anaerobic induction
SiABI5.2	GC-motif	CCCCCG	340	6	-	Zea mays	enhancer-like element involved in anoxic specific inducibility
SiABI5.2	GC-motif	CCCCCG	1180	6	-	Zea mays	enhancer-like element involved in anoxic specific inducibility
SiABI5.3	ARE	AAACCA	885	6	-	Zea mays	cis-acting regulatory element essential for the anaerobic induction
SiABI5.3	GC-motif	CCCCCG	1782	6	+	Zea mays	enhancer-like element involved in anoxic specific inducibility
SiABI5.3	MBS	CAACTG	1669	6	+	Arabidopsis thaliana	MYB binding site involved in drought-inducibility
SiABI5.3	W box	TTGACC	955	6	+	Arabidopsis thaliana
SiABI5.4	ARE	AAACCA	205	6	+	Zea mays	cis-acting regulatory element essential for the anaerobic induction
SiABI5.4	ARE	AAACCA	720	6	+	Zea mays	cis-acting regulatory element essential for the anaerobic induction
SiABI5.4	ARE	AAACCA	818	6	+	Zea mays	cis-acting regulatory element essential for the anaerobic induction
SiABI5.4	ARE	AAACCA	1649	6	+	Zea mays	cis-acting regulatory element essential for the anaerobic induction
SiABI5.4	MBS	CAACTG	747	6	-	Arabidopsis thaliana	MYB binding site involved in drought-inducibility
SiABI5.4	MBS	CAACTG	834	6	-	Arabidopsis thaliana	MYB binding site involved in drought-inducibility
SiABI5.4	MBS	CAACTG	895	6	+	Arabidopsis thaliana	MYB binding site involved in drought-inducibility
SiABI5.4	W box	TTGACC	1411	6	+	Arabidopsis thaliana
SiABI5.5	ARE	AAACCA	1186	6	+	Zea mays	cis-acting regulatory element essential for the anaerobic induction
SiABI5.5	GC-motif	CCCCCG	864	6	-	Zea mays	enhancer-like element involved in anoxic specific inducibility
SiABI5.5	GC-motif	CCCCCG	1707	6	+	Zea mays	enhancer-like element involved in anoxic specific inducibility
SiABI5.5	W box	TTGACC	1121	6	+	Arabidopsis thaliana
SiABI5.6	MBS	CAACTG	1277	6	+	Arabidopsis thaliana	MYB binding site involved in drought-inducibility
SiABI5.6	W box	TTGACC	83	6	-	Arabidopsis thaliana
SiABI5.7	ARE	AAACCA	1997	6	-	Zea mays	cis-acting regulatory element essential for the anaerobic induction
SiABI5.7	GC-motif	CCCCCG	245	6	+	Zea mays	enhancer-like element involved in anoxic specific inducibility
SiABI5.8	ARE	AAACCA	168	6	-	Zea mays	cis-acting regulatory element essential for the anaerobic induction
SiABI5.8	ARE	AAACCA	950	6	-	Zea mays	cis-acting regulatory element essential for the anaerobic induction
SiABI5.8	ARE	AAACCA	1292	6	+	Zea mays	cis-acting regulatory element essential for the anaerobic induction
SiABI5.8	W box	TTGACC	557	6	-	Arabidopsis thaliana
SiABI5.8	W box	TTGACC	750	6	+	Arabidopsis thaliana
SiABI5.9	ARE	AAACCA	342	6	-	Zea mays	cis-acting regulatory element essential for the anaerobic induction
SiABI5.9	GC-motif	CCCCCG	1535	6	+	Zea mays	enhancer-like element involved in anoxic specific inducibility
SiABI5.9	W box	TTGACC	855	6	+	Arabidopsis thaliana
SiABI5.10	ARE	AAACCA	1937	6	-	Zea mays	cis-acting regulatory element essential for the anaerobic induction
SiABI5.10	GC-motif	CCCCCG	1482	6	+	Zea mays	enhancer-like element involved in anoxic specific inducibility
SiABI5.10	GC-motif	CCCCCG	1546	6	+	Zea mays	enhancer-like element involved in anoxic specific inducibility
SiABI5.10	GC-motif	CCCCCG	1680	6	+	Zea mays	enhancer-like element involved in anoxic specific inducibility
SiABI5.10	MBS	CAACTG	1722	6	+	Arabidopsis thaliana	MYB binding site involved in drought-inducibility
SiABI5.10	W box	TTGACC	1368	6	+	Arabidopsis thaliana
SiABI5.11	ARE	AAACCA	750	6	-	Zea mays	cis-acting regulatory element essential for the anaerobic induction
SiABI5.11	ARE	AAACCA	1601	6	+	Zea mays	cis-acting regulatory element essential for the anaerobic induction
SiABI5.11	MBS	CAACTG	1651	6	+	Arabidopsis thaliana	MYB binding site involved in drought-inducibility
SiABI5.11	W box	TTGACC	90	6	-	Arabidopsis thaliana
SiABI5.11	W box	TTGACC	644	6	-	Arabidopsis thaliana
SiABI5.11	W box	TTGACC	1562	6	-	Arabidopsis thaliana
SiABI5.12	GC-motif	CCCCCG	1129	6	-	Zea mays	enhancer-like element involved in anoxic specific inducibility
SiABI5.13	GC-motif	CCCCCG	853	6	+	Zea mays	enhancer-like element involved in anoxic specific inducibility
SiABI5.13	GC-motif	CCCCCG	1198	6	-	Zea mays	enhancer-like element involved in anoxic specific inducibility
SiABI5.13	MBS	CAACTG	557	6	+	Arabidopsis thaliana	MYB binding site involved in drought-inducibility
SiABI5.13	W box	TTGACC	403	6	-	Arabidopsis thaliana
SiABI5.14	ARE	AAACCA	215	6	+	Zea mays	cis-acting regulatory element essential for the anaerobic induction
SiABI5.14	GC-motif	CCCCCG	949	6	+	Zea mays	enhancer-like element involved in anoxic specific inducibility
SiABI5.14	GC-motif	CCCCCG	1758	6	-	Zea mays	enhancer-like element involved in anoxic specific inducibility
SiABI5.14	GC-motif	CCCCCG	1779	6	-	Zea mays	enhancer-like element involved in anoxic specific inducibility
SiABI5.14	GC-motif	CCCCCG	1899	6	-	Zea mays	enhancer-like element involved in anoxic specific inducibility
SiABI5.14	MBS	CAACTG	98	6	+	Arabidopsis thaliana	MYB binding site involved in drought-inducibility
SiABI5.14	MBS	CAACTG	697	6	-	Arabidopsis thaliana	MYB binding site involved in drought-inducibility
SiABI5.14	MBS	CAACTG	887	6	+	Arabidopsis thaliana	MYB binding site involved in drought-inducibility
SiABI5.14	W box	TTGACC	692	6	+	Arabidopsis thaliana
SiABI5.14	W box	TTGACC	700	6	+	Arabidopsis thaliana
SiABI5.15	ARE	AAACCA	517	6	-	Zea mays	cis-acting regulatory element essential for the anaerobic induction
SiABI5.15	GC-motif	CCCCCG	1086	6	+	Zea mays	enhancer-like element involved in anoxic specific inducibility
SiABI5.15	GC-motif	CCCCCG	1421	6	-	Zea mays	enhancer-like element involved in anoxic specific inducibility
SiABI5.15	GC-motif	CCCCCG	1624	6	-	Zea mays	enhancer-like element involved in anoxic specific inducibility
SiABI5.15	GC-motif	CCCCCG	1903	6	+	Zea mays	enhancer-like element involved in anoxic specific inducibility
SiABI5.16	ARE	AAACCA	1115	6	-	Zea mays	cis-acting regulatory element essential for the anaerobic induction
SiABI5.16	W box	TTGACC	566	6	-	Arabidopsis thaliana
