# Supplementary material for: Genome-wide identification and expression profiling of the ABI5 gene family in foxtail millet (Setaria italica)
Source: BMC Plant Biol. 2024 Mar 2;24:164. doi: 10.1186/s12870-024-04865-4 (PMC10908088; doi:10.1186/s12870-024-04865-4)
Supplement: Supplementary file 4 — Supplementary Material 4. Intraspecific collinearity [file 12870_2024_4865_MOESM4_ESM.xls]

## Sheet: S4-genepair.tab
Supplementary Table S4 The 13 pairs of segmental duplicates in Setaria italica ABI5 genes.
Group	Gene ID	Gene	Chr Location		Group	Gene ID	Gene	Chr Location
Ⅴ	ABI5.1	Seita.1G068600.1.v2.2	1	==	-	-	Seita.4G187300.1.v2.2	4
Ⅳ	ABI5.4	Seita.2G291300.1.v2.2	2	==	-	-	Seita.6G240100.1.v2.2	6
Ⅰ	ABI5.2	Seita.1G331600.1.v2.2	1	==	Ⅰ	ABI5.15	Seita.6G180900.1.v2.2	6
Ⅰ	ABI5.2	Seita.1G331600.1.v2.2	1	==	Ⅰ	ABI5.3	Seita.2G229500.1.v2.2	2
Ⅰ	ABI5.2	Seita.1G331600.1.v2.2	1	==	Ⅰ	ABI5.10	Seita.4G082000.1.v2.2	4
Ⅰ	ABI5.3	Seita.2G229500.1.v2.2	2	==	Ⅰ	ABI5.10	Seita.4G082000.1.v2.2	4
Ⅰ	ABI5.3	Seita.2G229500.1.v2.2	2	==	Ⅰ	ABI5.15	Seita.6G180900.1.v2.2	6
Ⅳ	ABI5.4	Seita.2G291300.1.v2.2	2	==	Ⅳ	ABI5.11	Seita.4G282900.1.v2.2	4
Ⅱ	ABI5.5	Seita.2G439900.1.v2.2	2	==	Ⅱ	ABI5.16	Seita.9G421000.1.v2.2	9
Ⅱ	ABI5.6	Seita.3G198400.1.v2.2	3	==	Ⅱ	ABI5.12	Seita.5G356200.1.v2.2	5
Ⅱ	ABI5.6	Seita.3G198400.1.v2.2	3	==	Ⅱ	ABI5.16	Seita.9G421000.1.v2.2	9
Ⅲ	ABI5.7	Seita.3G228000.1.v2.2	3	==	Ⅲ	ABI5.14	Seita.5G393800.1.v2.2	5
Ⅱ	ABI5.12	Seita.5G356200.1.v2.2	5	==	Ⅱ	ABI5.16	Seita.9G421000.1.v2.2	9
