# Supplementary material for: Genome-wide identification and expression profiling of the ABI5 gene family in foxtail millet (Setaria italica)
Source: BMC Plant Biol. 2024 Mar 2;24:164. doi: 10.1186/s12870-024-04865-4 (PMC10908088; doi:10.1186/s12870-024-04865-4)
Supplement: Supplementary file 5 — Supplementary Material 5. Interspecies collinearity [file 12870_2024_4865_MOESM5_ESM.xls]

## Sheet: Setaria italica - Oryza sativ
Supplementary Table S5 One-to-one orthologous relationships between Setaria italica and Oryza sativa.
Group	SiABI5 Gene Name	SiABI5 Gene ID	Chr Postion		Os Gene ID	Chr Postion
Ⅴ	SiABI5.1	Seita.1G068600.1	1	==	LOC_Os02g07840.1	2
Ⅴ	SiABI5.1	Seita.1G068600.1	1	==	LOC_Os06g45140.1	6
Ⅰ	SiABI5.2	Seita.1G331600.1	1	==	LOC_Os06g10880.1	6
Ⅰ	SiABI5.2	Seita.1G331600.1	1	==	LOC_Os08g36790.1	8
Ⅰ	SiABI5.2	Seita.1G331600.1	1	==	LOC_Os09g28310.1	9
Ⅰ	SiABI5.2	Seita.1G331600.1	1	==	LOC_Os02g52780.1	2
Ⅰ	SiABI5.3	Seita.2G229500.1	2	==	LOC_Os02g52780.1	2
Ⅰ	SiABI5.3	Seita.2G229500.1	2	==	LOC_Os06g10880.1	6
Ⅰ	SiABI5.3	Seita.2G229500.1	2	==	LOC_Os08g36790.1	8
Ⅰ	SiABI5.3	Seita.2G229500.1	2	==	LOC_Os09g28310.1	9
Ⅳ	SiABI5.4	Seita.2G291300.1	2	==	LOC_Os09g36910.1	9
Ⅱ	SiABI5.5	Seita.2G439900.1	2	==	LOC_Os03g20650.1	3
Ⅱ	SiABI5.5	Seita.2G439900.1	2	==	LOC_Os07g48660.1	7
Ⅱ	SiABI5.6	Seita.3G198400.1	3	==	LOC_Os07g48660.1	7
Ⅱ	SiABI5.6	Seita.3G198400.1	3	==	LOC_Os01g59760.1	1
Ⅱ	SiABI5.6	Seita.3G198400.1	3	==	LOC_Os03g20650.1	3
Ⅱ	SiABI5.6	Seita.3G198400.1	3	==	LOC_Os05g41070.1	5
Ⅲ	SiABI5.7	Seita.3G228000.1	3	==	LOC_Os01g64730.1	1
Ⅲ	SiABI5.7	Seita.3G228000.1	3	==	LOC_Os05g36160.1	5
Ⅴ	SiABI5.9	Seita.3G379700.1	3	==	LOC_Os12g40920.1	12
Ⅰ	SiABI5.10	Seita.4G082000.1	4	==	LOC_Os02g52780.1	2
Ⅰ	SiABI5.10	Seita.4G082000.1	4	==	LOC_Os06g10880.1	6
Ⅰ	SiABI5.10	Seita.4G082000.1	4	==	LOC_Os08g36790.1	8
Ⅰ	SiABI5.10	Seita.4G082000.1	4	==	LOC_Os09g28310.1	9
Ⅳ	SiABI5.11	Seita.4G282900.1	4	==	LOC_Os06g50830.1	6
Ⅱ	SiABI5.12	Seita.5G356200.1	5	==	LOC_Os01g59760.1	1
Ⅱ	SiABI5.12	Seita.5G356200.1	5	==	LOC_Os03g20650.1	3
Ⅱ	SiABI5.12	Seita.5G356200.1	5	==	LOC_Os05g41070.1	5
Ⅲ	SiABI5.13	Seita.5G389300.1	5	==	LOC_Os01g64000.1	1
Ⅲ	SiABI5.14	Seita.5G393800.1	5	==	LOC_Os01g64730.1	1
Ⅲ	SiABI5.14	Seita.5G393800.1	5	==	LOC_Os05g36160.1	5
Ⅰ	SiABI5.15	Seita.6G180900.1	6	==	LOC_Os08g36790.1	8
Ⅰ	SiABI5.15	Seita.6G180900.1	6	==	LOC_Os09g28310.1	9
Ⅰ	SiABI5.15	Seita.6G180900.1	6	==	LOC_Os02g52780.1	2
Ⅱ	SiABI5.16	Seita.9G421000.1	9	==	LOC_Os03g20650.1	3
Ⅱ	SiABI5.16	Seita.9G421000.1	9	==	LOC_Os05g41070.1	5
Ⅱ	SiABI5.16	Seita.9G421000.1	9	==	LOC_Os07g48660.1	7
Ⅱ	SiABI5.16	Seita.9G421000.1	9	==	LOC_Os01g59760.1	1

## Sheet: Setaria italica - Sorghum bic
Supplementary Table S5-1 One-to-one orthologous relationships between Setaria italica and Sorghum bicolor.
Group	SiABI5 Gene Name	SiABI5 Gene ID	Chr Postion		Sb Gene ID	Chr Postion
Ⅴ	SiABI5.1	Seita.1G068600.1	1	==	Sobic.004G059900.1	4
Ⅴ	SiABI5.1	Seita.1G068600.1	1	==	Sobic.004G059900.1	4
Ⅰ	SiABI5.2	Seita.1G331600.1	1	==	Sobic.010G081800.1	10
Ⅰ	SiABI5.2	Seita.1G331600.1	1	==	Sobic.002G225100.1	2
Ⅰ	SiABI5.2	Seita.1G331600.1	1	==	Sobic.004G309600.1	4
Ⅰ	SiABI5.2	Seita.1G331600.1	1	==	Sobic.007G155900.2	7
Ⅰ	SiABI5.3	Seita.2G229500.1	2	==	Sobic.002G225100.1	2
Ⅰ	SiABI5.3	Seita.2G229500.1	2	==	Sobic.004G309600.1	4
Ⅰ	SiABI5.3	Seita.2G229500.1	2	==	Sobic.007G155900.2	7
Ⅰ	SiABI5.3	Seita.2G229500.1	2	==	Sobic.010G081800.1	10
Ⅳ	SiABI5.4	Seita.2G291300.1	2	==	Sobic.002G280800.1	2
Ⅳ	SiABI5.4	Seita.2G291300.1	2	==	Sobic.007G176700.2	7
Ⅱ	SiABI5.5	Seita.2G439900.1	2	==	Sobic.001G388300.2	1
Ⅱ	SiABI5.5	Seita.2G439900.1	2	==	Sobic.002G425600.2	2
Ⅱ	SiABI5.6	Seita.3G198400.1	3	==	Sobic.001G388300.2	1
Ⅱ	SiABI5.6	Seita.3G198400.1	3	==	Sobic.002G425600.2	2
Ⅲ	SiABI5.7	Seita.3G228000.1	3	==	Sobic.003G368300.1	3
Ⅲ	SiABI5.7	Seita.3G228000.1	3	==	Sobic.009G152100.1	9
Ⅴ	SiABI5.9	Seita.3G379700.1	3	==	Sobic.008G157100.2	8
Ⅰ	SiABI5.10	Seita.4G082000.1	4	==	Sobic.002G225100.1	2
Ⅰ	SiABI5.10	Seita.4G082000.1	4	==	Sobic.004G309600.1	4
Ⅰ	SiABI5.10	Seita.4G082000.1	4	==	Sobic.010G081800.1	10
Ⅳ	SiABI5.11	Seita.4G282900.1	4	==	Sobic.010G269000.1	10
Ⅱ	SiABI5.12	Seita.5G356200.1	5	==	Sobic.001G388300.2	1
Ⅱ	SiABI5.12	Seita.5G356200.1	5	==	Sobic.003G332200.1	3
Ⅱ	SiABI5.12	Seita.5G356200.1	5	==	Sobic.009G178800.1	9
Ⅲ	SiABI5.13	Seita.5G389300.1	5	==	Sobic.003G363400.1	3
Ⅲ	SiABI5.14	Seita.5G393800.1	5	==	Sobic.003G368300.1	3
Ⅲ	SiABI5.14	Seita.5G393800.1	5	==	Sobic.009G152100.1	9
Ⅰ	SiABI5.15	Seita.6G180900.1	6	==	Sobic.002G225100.1	2
Ⅰ	SiABI5.15	Seita.6G180900.1	6	==	Sobic.004G309600.1	4
Ⅰ	SiABI5.15	Seita.6G180900.1	6	==	Sobic.007G155900.2	7
Ⅰ	SiABI5.15	Seita.6G180900.1	6	==	Sobic.010G081800.1	10
Ⅱ	SiABI5.16	Seita.9G421000.1	9	==	Sobic.001G388300.2	1
Ⅱ	SiABI5.16	Seita.9G421000.1	9	==	Sobic.002G425600.2	2
Ⅱ	SiABI5.16	Seita.9G421000.1	9	==	Sobic.003G332200.1	3
Ⅱ	SiABI5.16	Seita.9G421000.1	9	==	Sobic.009G178800.1	9

## Sheet: Setaria italica - Zea mays 
Supplementary Table S5-2 One-to-one orthologous relationships between Setaria italica and Zea mays.
Group	SiABI5 Gene Name	SiABI5 Gene ID	Chr Postion		Zm Gene ID	Chr Postion
Ⅴ	SiABI5.1	Seita.1G068600.1	1	==	Zm00001d015421_T001	5
Ⅴ	SiABI5.1	Seita.1G068600.1	1	==	Zm00001d046937_T001	9
Ⅰ	SiABI5.2	Seita.1G331600.1	1	==	Zm00001d031790_T002	1
Ⅰ	SiABI5.2	Seita.1G331600.1	1	==	Zm00001d005884_T001	2
Ⅰ	SiABI5.2	Seita.1G331600.1	1	==	Zm00001d018178_T001	5
Ⅰ	SiABI5.2	Seita.1G331600.1	1	==	Zm00001d037170_T001	6
Ⅰ	SiABI5.2	Seita.1G331600.1	1	==	Zm00001d020711_T001	7
Ⅰ	SiABI5.2	Seita.1G331600.1	1	==	Zm00001d044940_T002	9
Ⅰ	SiABI5.3	Seita.2G229500.1	2	==	Zm00001d031790_T002	1
Ⅰ	SiABI5.3	Seita.2G229500.1	2	==	Zm00001d005884_T001	2
Ⅰ	SiABI5.3	Seita.2G229500.1	2	==	Zm00001d050018_T007	4
Ⅰ	SiABI5.3	Seita.2G229500.1	2	==	Zm00001d018178_T001	5
Ⅰ	SiABI5.3	Seita.2G229500.1	2	==	Zm00001d020711_T001	7
Ⅳ	SiABI5.4	Seita.2G291300.1	2	==	Zm00001d022613_T001	7
Ⅱ	SiABI5.5	Seita.2G439900.1	2	==	Zm00001d022550_T001	7
Ⅱ	SiABI5.6	Seita.3G198400.1	3	==	Zm00001d043117_T001	3
Ⅱ	SiABI5.6	Seita.3G198400.1	3	==	Zm00001d012538_T001	8
Ⅱ	SiABI5.6	Seita.3G198400.1	3	==	Zm00001d010638_T001	8
Ⅲ	SiABI5.7	Seita.3G228000.1	3	==	Zm00001d042721_T001	3
Ⅲ	SiABI5.7	Seita.3G228000.1	3	==	Zm00001d038311_T001	6
Ⅲ	SiABI5.7	Seita.3G228000.1	3	==	Zm00001d010168_T001	8
Ⅲ	SiABI5.7	Seita.3G228000.1	3	==	Zm00001d012273_T001	8
Ⅴ	SiABI5.9	Seita.3G379700.1	3	==	Zm00001d030995_T002	1
Ⅰ	SiABI5.10	Seita.4G082000.1	4	==	Zm00001d018178_T001	5
Ⅰ	SiABI5.10	Seita.4G082000.1	4	==	Zm00001d037170_T001	6
Ⅰ	SiABI5.10	Seita.4G082000.1	4	==	Zm00001d020711_T001	7
Ⅰ	SiABI5.10	Seita.4G082000.1	4	==	Zm00001d044940_T002	9
Ⅳ	SiABI5.11	Seita.4G282900.1	4	==	Zm00001d036392_T001	6
Ⅱ	SiABI5.12	Seita.5G356200.1	5	==	Zm00001d043117_T001	3
Ⅱ	SiABI5.12	Seita.5G356200.1	5	==	Zm00001d012538_T001	8
Ⅱ	SiABI5.12	Seita.5G356200.1	5	==	Zm00001d010638_T001	8
Ⅲ	SiABI5.13	Seita.5G389300.1	5	==	Zm00001d042779_T001	3
Ⅲ	SiABI5.13	Seita.5G389300.1	5	==	Zm00001d012296_T001	8
Ⅲ	SiABI5.14	Seita.5G393800.1	5	==	Zm00001d012273_T001	8
Ⅲ	SiABI5.14	Seita.5G393800.1	5	==	Zm00001d042721_T001	3
Ⅲ	SiABI5.14	Seita.5G393800.1	5	==	Zm00001d038311_T001	6
Ⅰ	SiABI5.15	Seita.6G180900.1	6	==	Zm00001d031790_T002	1
Ⅰ	SiABI5.15	Seita.6G180900.1	6	==	Zm00001d005884_T001	2
Ⅰ	SiABI5.15	Seita.6G180900.1	6	==	Zm00001d050018_T007	4
Ⅰ	SiABI5.15	Seita.6G180900.1	6	==	Zm00001d018178_T001	5
Ⅰ	SiABI5.15	Seita.6G180900.1	6	==	Zm00001d020711_T001	7
Ⅱ	SiABI5.16	Seita.9G421000.1	9	==	Zm00001d043117_T001	3
Ⅱ	SiABI5.16	Seita.9G421000.1	9	==	Zm00001d022550_T001	7
Ⅱ	SiABI5.16	Seita.9G421000.1	9	==	Zm00001d022550_T001	7
Ⅱ	SiABI5.16	Seita.9G421000.1	9	==	Zm00001d010638_T001	8

## Sheet: Setaria italica - Arabidopsis
Supplementary Table S5-3 One-to-one orthologous relationships between Setaria italica and Arabidopsis thaliana.
Group	SiABI5 Gene Name	SiABI5 Gene ID	Chr Postion		At Gene ID	Chr Postion
Ⅰ	SiABI5.3	Seita.2G229500.1	2	==	AT3G19290.3	3
Ⅳ	SiABI5.4	Seita.2G291300.1	2	==	AT4G35900.1	4
Ⅱ	SiABI5.12	Seita.5G356200.1	5	==	AT3G56850.1	3
Ⅲ	SiABI5.13	Seita.5G389300.1	5	==	AT2G36270.3	2

## Sheet: Setaria italica - Solanum lyc
Supplementary Table S5-4 One-to-one orthologous relationships between Setaria italica and Solanum lycopersicum.
Group	SiABI5 Gene Name	SiABI5 Gene ID	Chr Postion		Sl Gene ID	Chr Postion
Ⅰ	SiABI5.2	Seita.1G331600.1	1	==	Solyc04g078840.3.1	4
Ⅰ	SiABI5.3	Seita.2G229500.1	2	==	Solyc04g078840.3.1	4
Ⅳ	SiABI5.4	Seita.2G291300.1	2	==	Solyc02g083520.2.1	2
Ⅲ	SiABI5.7	Seita.3G228000.1	3	==	Solyc04g071510.3.1	4
Ⅴ	SiABI5.9	Seita.3G379700.1	3	==	Solyc01g097330.3.1	1
Ⅰ	SiABI5.10	Seita.4G082000.1	4	==	Solyc04g078840.3.1	4
Ⅳ	SiABI5.11	Seita.4G282900.1	4	==	Solyc02g083520.2.1	2
Ⅱ	SiABI5.12	Seita.5G356200.1	5	==	Solyc10g081350.2.1	10
Ⅲ	SiABI5.13	Seita.5G389300.1	5	==	Solyc09g009490.4.1	9
Ⅲ	SiABI5.14	Seita.5G393800.1	5	==	Solyc04g071510.3.1	4
Ⅰ	SiABI5.15	Seita.6G180900.1	6	==	Solyc04g078840.3.1	4
