# Supplementary material for: Genome-wide identification and expression profiling of the ABI5 gene family in foxtail millet (Setaria italica)
Source: BMC Plant Biol. 2024 Mar 2;24:164. doi: 10.1186/s12870-024-04865-4 (PMC10908088; doi:10.1186/s12870-024-04865-4)
Supplement: Supplementary file 6 — Supplementary Material 6. Ka/Ks ratio [file 12870_2024_4865_MOESM6_ESM.xlsx]

## Sheet: S6 
Supplementary Table S6. Ka/Ks ratio of SiABI5genes in clades.
Clade	Gene 1	Gene 2	Ka	Ks	Ka/Ks	EffectiveLen	AverageS-sites	AverageN-sites	cN	cS	pN	pS	Note
Clade Ⅰ	SiABI5.2	SiABI5.3	0.294322	1.22489	0.240284	948	236.667	711.333	173.167	142.833	0.24344	0.603521
Clade Ⅰ	SiABI5.2	SiABI5.10	0.204772	0.809648	0.252915	933	233.583	699.417	125.333	115.667	0.179197	0.495184
Clade Ⅰ	SiABI5.2	SiABI5.15	0.305368	1.15317	0.264806	990	250.5	739.5	185.5	147.5	0.250845	0.588822
Clade Ⅰ	SiABI5.3	SiABI5.10	0.283376	0.933607	0.303528	876	215.667	660.333	155.833	115.167	0.235992	0.534003
Clade Ⅰ	SiABI5.3	SiABI5.15	0.181391	0.786451	0.230644	1020	253.5	766.5	123.5	123.5	0.161122	0.487179
Clade Ⅰ	SiABI5.10	SiABI5.15	0.25875	0.866208	0.298715	903	225.167	677.833	148.333	115.667	0.218835	0.513694
Clade Ⅱ	SiABI5.5	SiABI5.6	0.310641	NaN	NaN	714	176.667	537.333	136.667	143.333	0.254342	0.811321	High Sequence Divergence Value (pS>=0.75)
Clade Ⅱ	SiABI5.5	SiABI5.12	0.33715	NaN	NaN	723	179.833	543.167	147.5	143.5	0.271556	0.797961	High Sequence Divergence Value (pS>=0.75)
Clade Ⅱ	SiABI5.5	SiABI5.16	0.251519	0.535794	0.469432	645	166.5	478.5	102.25	63.75	0.213689	0.382883
Clade Ⅱ	SiABI5.6	SiABI5.12	0.184787	1.01198	0.182599	966	229.25	736.75	120.667	127.333	0.163782	0.555434
Clade Ⅱ	SiABI5.6	SiABI5.16	0.426664	NaN	NaN	702	174.417	527.583	171.667	136.333	0.325383	0.781653	High Sequence Divergence Value (pS>=0.75)
Clade Ⅱ	SiABI5.12	SiABI5.16	0.36962	NaN	NaN	726	184.583	541.417	158	152	0.291827	0.823476	High Sequence Divergence Value (pS>=0.75)
Clade Ⅲ	SiABI5.7	SiABI5.13	0.550985	0.956153	0.576252	759	191.833	567.167	221.333	103.667	0.390244	0.5404
Clade Ⅲ	SiABI5.7	SiABI5.14	0.156309	1.1287	0.138486	402	97.8333	304.167	42.9167	57.0833	0.141096	0.583475
Clade Ⅲ	SiABI5.13	SiABI5.14	0.51105	1.71496	0.297995	432	105.25	326.75	121.083	70.9167	0.370569	0.673793
Clade Ⅳ	SiABI5.4	SiABI5.8	0.585154	0.828512	0.706272	432	110.167	321.833	130.75	55.25	0.406266	0.501513
Clade Ⅳ	SiABI5.4	SiABI5.11	0.590361	0.784602	0.752434	399	102.083	296.917	121.333	49.6667	0.408644	0.486531
Clade Ⅳ	SiABI5.8	SiABI5.11	0.284534	0.645074	0.441087	408	99	309	73.1667	42.8333	0.236785	0.43266
Clade Ⅴ	SiABI5.1	SiABI5.9	0.666337	NaN	NaN	816	199.583	616.417	272.167	154.833	0.44153	0.775783	High Sequence Divergence Value (pS>=0.75)
	Supplementary Table S6-1. Ka/Ks ratio distribution of fragment duplication gene pairs.
	Gene 1	Gene 2	Ka	Ks	Ka/Ks	EffectiveLen	AverageS-sites	AverageN-sites	cN	cS	pN	pS	Note
	SiABI5.1	Seita.4G187300.1.v2.2	0.28617	1.81535	0.157639	849	206.583	642.417	152.833	141.167	0.237904	0.68334
	SiABI5.4	Seita.6G240100.1.v2.2	0.673456	0.744939	0.904042	558	144	414	184	68	0.444444	0.472222
	SiABI5.2	SiABI5.15	0.305368	1.15317	0.264806	990	250.5	739.5	185.5	147.5	0.250845	0.588822
	SiABI5.2	SiABI5.3	0.294322	1.22489	0.240284	948	236.667	711.333	173.167	142.833	0.24344	0.603521
	SiABI5.2	SiABI5.10	0.204772	0.809648	0.252915	933	233.583	699.417	125.333	115.667	0.179197	0.495184
	SiABI5.3	SiABI5.10	0.283376	0.933607	0.303528	876	215.667	660.333	155.833	115.167	0.235992	0.534003
	SiABI5.3	SiABI5.15	0.181391	0.786451	0.230644	1020	253.5	766.5	123.5	123.5	0.161122	0.487179
	SiABI5.4	SiABI5.11	0.590361	0.784602	0.752434	399	102.083	296.917	121.333	49.6667	0.408644	0.486531
	SiABI5.5	SiABI5.16	0.251519	0.535794	0.469432	645	166.5	478.5	102.25	63.75	0.213689	0.382883
	SiABI5.6	SiABI5.12	0.184787	1.01198	0.182599	966	229.25	736.75	120.667	127.333	0.163782	0.555434
	SiABI5.6	SiABI5.16	0.426664	NaN	NaN	702	174.417	527.583	171.667	136.333	0.325383	0.781653	High Sequence Divergence Value (pS>=0.75)
	SiABI5.7	SiABI5.14	0.156309	1.1287	0.138486	402	97.8333	304.167	42.9167	57.0833	0.141096	0.583475
	SiABI5.12	SiABI5.16	0.36962	NaN	NaN	726	184.583	541.417	158	152	0.291827	0.823476	High Sequence Divergence Value (pS>=0.75)
