# Supplementary material for: Genome-wide identification and expression profiling of the ABI5 gene family in foxtail millet (Setaria italica)
Source: BMC Plant Biol. 2024 Mar 2;24:164. doi: 10.1186/s12870-024-04865-4 (PMC10908088; doi:10.1186/s12870-024-04865-4)
Supplement: Supplementary file 7 — Supplementary Material 7. ABI5 protein sequence information [file 12870_2024_4865_MOESM7_ESM.xls]

## Sheet: S7 Zea mays
Supplementary Table S7 ABI5 protein sequence information for the species other than Setaria italica in the phylogenetic tree analysis.
Sequence and information of ABI5 proteins in Zea mays
Gene	Gene id	Chr Location	Sequences
ZmABI5.1	Zm00001d022613_P001	Ⅶ	MEDDEDIWANTASSPSASPPQPVAAGSVSTCSAFISTQLSLNSRLHLLSSAAAGGGSSPVRGGAYGADGVRHHHMALGGGFRNAAASQGPFFPYNLAGAGADVEPFDGGRGVLEDDMSVGAAASGTWAGGGTDRRKKRMIKNRESAARSRARKQAYVRELETKVQLLQQENESLRVKYDELRESVEVAVPMVRKTLQRMPSAPF
ZmABI5.2	Zm00001d022550_P001	Ⅶ	MGVQTMSSHSHGDDGRRGLPRQGSVYGLTLTEVETQLGEPLRTMNLDDLLRTVLPASAAAAAGPPPPPAPAAKKTVDEVWRDIQSAGGGGGGRQPSMGEMTLEDFLSRAGVAVDAAPHWMHQYPQQQQYALPRPLPLPGPALDAAYHGDRPGVFLSHSQVAGRKRAATGAVAGDGVVERTVERRQKRMIKNRESAARSRARKQAYTNELENKVARLEEENKRLIELKVLKPLEPLEPPPAEQNKKQPPPQPKRKQPQPPPPPPPPIQQLPPKHRHDLRRTNSATF
ZmABI5.3	Zm00001d005884_P004	Ⅱ	MDELLRSIWTAEETQAKASASIAGASAGMPPTPMQRQGSSLTLPRMLSTKTVDEAWRNLVRDEPPQGADGGGHQPPHRQSTLGEMTLEEFLVRAGAVKENPASAPPAPPPMVPPRPVPVAPKSSAFFGDLPGADDDAATAAVGFAPVGMVDLALIPPRAAGMGGSAMAVQTAVSQLDSVGKGYSDLSSLTEPQTFSFERMIRGRRHGGGVEKVVERRRRRMIKNRESAARSRARKQAYTMELEAEVQKLREQNQELERKQAEIMEMQNNEVSEMLKDPFGRKKRLCLRRTLTAPW
ZmABI5.4	Zm00001d020711_P001	Ⅶ	MEFKNCGSSSQPRPAVVVGEEAALARQGSVYSLTFDEFQSALGGAATGGGGGGSIPKDFGSMNMDELLRSIWTAEETQAMASASGAGAGAGMPPTSLQRQGSSLTLPRTLSTKTVDEVWRNLVRDEPLQGADGGGHQQHHRQSTLGEMTLEEFLVRAGVVRENPAPAPPAPPPMIPPRQVPVAPKSSAFFGNLPGADADTAAAAAALGFAPVGMGDLAQIPPRAAGMGGGAMAVQAAVNQLDSGGKGYSDLSSPTEPLPFSFEGMIRGRRHGGGVEKVVERRQRRMIKNRESAARSRARKQAYTMELEAEVQKLKEQNQELERKQAEIMEMQKNELPEMLKDPFGRKKRLCLRRTLTGPW
ZmABI5.5	Zm00001d050018_P006	Ⅳ	MDLNECERRGPAGPDPLSRQGSIYSLTFDEFQNTLGGMGGGLGKDFGSMNMDELLRSIWTAEESQAMASASASASASVSALGAAVDGGAALQRQGSLALPRTLSVKTVDEVWRDFVREAPPGTAGGEEPQPNRQPTLGEMTLEEFLVRAGVVRDNPAAAAAAVPAQPVAPRPIQAVSNGASIFFGNFGGANDAGAGAMVFAPVGIGDQAMGNGLMPGVAGMAGGAVTVSPVDTSVAQLDSMGKSDEDLSSPMAPVPYPFEGVIRGRRSGAGVEKVVERRQRRMIKNRESAARSRARKQAYTMELEAEVQKLKEQNAELQKKQEQIMEMQQNQVPELVSNPYAQKKRCLRRTLTGPW
ZmABI5.6	Zm00001d012538_P001	Ⅷ	MGSQTMTSQAGGSGGDVGGSAGAGAGAGQHGQMQSLARQGSLYNLTLDEVQSHLGEPLHSMDLEELLKSVFPDGLDPDGGTTSQYEQSSGLLRQGSITMPLELSKRTVDEVWKGIQDVPKRNVGEGDQQSQERERQPTLEKMTLEDFLVKAGVVAEGYLKDLNDVGNVDQVSSAGAAGLTAGGQWLDHYQ
ZmABI5.7	Zm00001d038311_P001	Ⅵ	MASSRVMASSSPPQHAGAGSSSDLARFRSSGGIGSMNMDNIMREIYGPEAVNATVNGRVEPSPAAPEAAARRTSEEVWKEISAAGGLSAPVLPPPPAASTGAGARGGGGGASEMTLEDFLARDSCAMAAVMEGDMALGFPNCEGDAAGSVAGEAGGGRGSRKRALLDPADRAVMQRQKRMIKNRESAARSRDRKQAYIAELESQVMQLEEYQAELLTEQEDRRQKRLKELVERVVPVIRKKSPQDLRRNNSMEW
ZmABI5.8	Zm00001d042721_P001	Ⅲ	MASSRVMPSSSPSHTASDLARLAQAASRPGGGGSGLGSMNVEELLRGIYSDMPTPAPPASEPERPRSPAPAPEVATRRTAEEVWKEITGGGGSGEPVPPVAAQAAVPAGGGGAGGPEMTLEDFLAREEGAVKEDGVRVSGPSAPAMGFLGGAEGVGVPGGGGGRGRKRQLMDPVDRAAMQRQKRMIKNRESAARSRERKQAYIAELESLVTHLEEENAELLREQEERHQKRLKELLERVTPVILRKKPSGDLRRTNSMQW
ZmABI5.9	Zm00001d038311_P001	Ⅷ	MASSRVMASSSPPQHAGAGSSSDLARFKSSGVGSMNMDDIIRNIYGPEAVNAAAAESAGLGPAEPSLAAPEAAARRTSEEVWKEISAAGGLPAPVLHIPPAASSGAGARGGGGAAEMTLEDFLARDSCGRAAVMEGNMALGFPDGDGDAAGSVAGGVGGVRGGGKRALLDPADRAVMQRQKRMIKNRESAARSRDRKQAYVAELESQVMQLEEEQTELLREQEDRRQKRLKELTERAVPVIRKKSPQDLRRTNSMEW
ZmABI5.10	Zm00001d037170_P001	Ⅵ	METPGGSGAPSLARQGSVYSLTFDEFQTALGGASKDFGSMNMDELLRNIWTAEESNAMTAAAPTTAAASMDAHGQHQQQAGAPIQRQGSFTLPRTLSQKTVDEVWREIVGLTDGEDAQAVAAPAPTPAHAPLPAQAQRQQTLGSMTLEDFLVRAGVVREDMGQQTLVLQPHAQGLFSQGNAVALAPQTMQLGNGVVTGVVGQGLGGGMTVAVPTTPVVFNGMGKVEAGDLSSLSPVPYPFDTALRVRKGPTVEKVVERRQRRMIKNRESAARSRARKQAYIIELEAEVAKLKDLNDELQKKQVEMLKKQKDEVLERINNQHGPKAKKLCLHRTLTGPW
ZmABI5.11	Zm00001d010638_P001	Ⅷ	MSSQTGGGKESDAGPGQHRQMQSLARQGSLYNLTLDEVQNHLGEPLLSMNFDELLKSVFPDGVDSDGAVTGKPDRTSSLQRQGSILMPPQLSKKTVDEVWKGIQGGPETSTVVDGLQRRERHPTLGEMTLEDFLVKAGVVTEGLVKDSADFPSNMDTAGSSVVVAAASSLNPGAQWLQQYQQQVLGSQQLSLAGSYMASQLRPQPLSIATGATLDSIYSDDQITSPSFGALSDPQTPGRKRGALGEVVDKVVERRQKRMIKNRESAARSRARKQAYTNELENKVFRLEEENKRLKKQQELDEILSSAPPPEPKYQLRRTGSAAF
ZmABI5.12	Zm00001d018178_P001	Ⅴ	MDFPGGSGRRPQQQEPEHLPPMTPLPLARQGSVYSLTFDEFQSSLGGAAKDFGSMNMDELLRSIWSAEEVHSVAAASASAADHAHAAARGPVSIQHQGSLTLPRTLSQKTVDEVWRDLTCVGGGPSSGSAAPAAPPPPAQRHPTLGEITLEEFLVRAGVVREDMTAPPPVPPAPVCPAPAPRPPVLFPHGNVLAPLVPPLQFGNGFVSGAVGQQRGGPVPPAVSPRPVTASAFGKMEGDDLSSLSPSPVPYIFGGGLRGRKPPAMEKVVERRQRRMIKNRESAARSRQRKQAYMMELEAEVAKLKELNDELQKKQVEMLEKQKNEVLERMRRQVGPTAKRICLRRTLTGPW
ZmABI5.13	Zm00001d012296_P001	Ⅷ	MSKNVKALDEQEVTSQHSRAQTSDAAEEQQQQQQAVDPLARQSSIMSLTLEELQNSLCEPGRNFGSMNMDEFMANIWNAEEFQAATAGCNKEGAEREPVPVATTTGTGENGGGGGSGRGLVRQGSFALPPPLSRKTVEEVWAEISQGPADFQASAAPQPVAQPQAASGGGVAASGRQATLGEMTLEDFLVKAGVVRGAFAGHGHGVGMVPAGPMGMQHNAAPPMMYQVAAAAAPPPGAVYPVMGDGMGYHGGGYPGGVAVVPPPPPSQCVAAAASPGSSDGMSAMTQAEMMNCIGNGGVVRNGGGGARKRDFPEDGCTEKTVERRQRRMIKNRESAARSRARKQAYTVELEAELNHLKEENERLRAEERTILLSKKKMLVEKMMEQARENVSAKKVGPG…
ZmABI5.14	Zm00001d043117_P001	Ⅲ	MGSQTIASQAGGGGRGMGSSGGAGAAQRGQMQSLARQGSLYNLTLDEVQSHLGEPLHSMNLEELLKSVFPDDLDPDGGTTSQYEQSSGLLRQGSITMPPELSRRTVDEVWKDIQDAPNRNVGESGRRKRERQPTLGEMTLEDFLVKAGVVAEGYLKDLNGIGSVEQVGSTGAAGLTAGAQWLDHYQQRITAIEPHQHRQHSLPGAYIPGQLSLQSLNVGPSAILESYSDGHISSPMMGALSDSPMPGRKRGSPGDVADKLVERRQKRMIKNRESAARSRARKQAYTNELENKVSRLEEENKKLTTLKELENILFSEPLPEPKYQLRRTGSATF
ZmABI5.15	Zm00001d042779_P001	Ⅲ	MASETTKNVKATLDEQEVTSHQRDQSAAEEEEVVVVVDPLARQSSVMSLTLEELQSSLCEPGRNFGSMNMDEFMANIWNAEEFQAATATATGGCSKQEGTQREPMMPVANGTGENGGLVRQANAAAQAVVQPQMGSGGGGGGVAASGRQQVTLADMTLEDFLVKAGVVRGAFAGHGHAVVGMAPIPAGRMGIQQQHAAPTMSYQVAAPAPNAVYPVMGNGTGYHNGYPRAIAVVPPSQCVTAAVSPGSSDGVSAMTQAEMMSCIGNEGAGTVRNYGGGGGGGSARKRDSPEDACTEKTVERRQRRMIKNRESAARSRARKQAYTVELEAELNHLKEENDRLRAEQKTILLSKKKKLVEKMVEQARENVSAKKGGRGLRRSGSAMW
ZmABI5.16	Zm00001d012273_P001	Ⅷ	MASSRVIPSSSPSHTASDLARLAQAASRPGGGGSGPGSMNVEELLRGIYSDMPTPAPPASEPGRPMPPAPAPVSATRKTAEEVWKEITGGGGSGEAVAPVAAQAVAPDGGAGTGGPEVTLEDFLARESAVKEDEVKISVPPAPVMGLPGGAEGVSVPGGGGGRERKRQLVSTVDRARSAIQREKRMIKNRESAARSRERKQAYIAELEYMVTRLAEEKAELLRQQEEQFQTRLEELVDRATPAILRKKTSRDLRRTNSMQW
ZmABI5.17	Zm00001d044940_P002	Ⅸ	MEMPAGSGAPALARQGSVYSLTFDEFQTTLGGASKDFGSMNMDELLRNIWTAEESNAMAAAAPATATATAAASVDAHAQQQQQQQHGAPIQRQGSFTLPRTLSQKTVDEVWREIVSLTSGEDAQQVAAPAPAPAPEPEPAPAPAPLPAQAQAQQTLGSMTLEEFLVRAGVVREDMGGHQTLLLQPHAQGLFSQGNAVAPQTLQLGNGMVAGVVGQGLGGGVTVAAPTTPVVFNGLGKVEAGDLSSLSPVPYPFDTALRMRKGPTVEKVVERRQRRMIKNRESAARSRARKQAYIMELEAEVAKLKDQNEELQKKQVEMLKKQKDEVLERINSQHGPKAKKLCLRRTLTGPW
ZmABI5.18	Zm00001d031790_P001	Ⅰ	MAANGGAAPTSRALIGPASPLPARASVPPRSTPTPPRAPLPIPPSPDPLRPATGTAWQWPVGVRARAPAQTIRASSALFYTYAAALVGDTCPPPHSDPRPRRSETRSPAPKQAEAASGTGSGCLPPPASAHPTTAPPPPPQSGPVPSNSVVPRIDCARARARRFAVFDHPQATYIARREFRPASSSPAAVSERRRSMDLKDSERRGAAGPGPLSRQGSIYSLTFDEFQNTLGGTGGGLGKDFGSMNMDELLRSIWTAEESQAMASASEPAAGAAGDGGAALQRQGSLTLPRTLSVKTVDEVWRDFAREGTAGGPEPQPNRQPTLGEMTLEDFLVRAGVVRDNPAAAAAAAAAVPAQPVATRPLQAVNNGASIFFGNFGGANDAGAGAMGFAPVGIGDQA…

## Sheet: S7-1 Oryza sativa
Supplementary Table S7-1 ABI5 protein sequence information for the species other than Setaria italica in the phylogenetic tree analysis.
Sequence and information of ABI5 proteins in Oryza sativa
Gene	Gene id	Chr Location	Sequences
OsABI5.1	LOC_Os03g20650.1	Ⅲ	MGAQAMSSHQGSGGVSRQGSLCGLALSEVEGQLHGVNLDDLLRTGGGGAGAGAAAAGRKTVDEVWRDIQGATGNGFLRPAGAAAGQMTLEDFLSRAGADSGSGGGGGADGARWARAHHHHVGRPVPRPLGLGAGPVLDALYHDGPVSGSKRAPAAGEGAAAEKTVERRKKRMIKNRESAARSRARKQAYTNELENKISRLEEENKRLRMHKAPEPVVQYVPQQEPKNQLRRVNSADF
OsABI5.2	LOC_Os01g64000.1	Ⅰ	MASEMSKNVKVTDDQEVTSQERDQSGGTKVGGEEEIAPLARQSSILSLTLEELQNSLCEPGRNFGSMNMDEFVANIWNAEEFQATTGGCKGAMEEAKVVDSGSGSGDAGGSGLCRQGSFSLPLPLCQKTVEEVWTEINQAPAHTSAPASALQPHAGSGGVAANDRQVTLGEMTLEDFLVKAGVVRGSFTGQAAMGSGMVNGPVNPMQQGQGGPMMFPVGPVNAMYPVMGDGMGYPGGYNGMAIVPPPPPAQGAMVVVSPGSSDGMSAMTHADMMNCIGNGMMIENGTRKRPHREDGCAEKTVERRQRRMIKNRESAARSRARKQAYTVELEAELNYLKQENARLKEAEKTVLLTKKQMLVEKMMEQSKEKMNANRGGSQLRRSGSCMW
OsABI5.3	LOC_Os01g64730.1	Ⅰ	MMASRVMASSSPSHTASDLARFAAGRGGGGSAGLGSMNVEEILRGIYADMPTPALPLVGGDRPMSPLPAPDVAAAPRTAEEVWKEITGAGVAAAAGGVVPPAAAAAAAPAVVAGAGAGTGAEMTLEDFLAREGAVKEDEAVVTDPSAAKGQVVMGFLNGAEVTGGVTGGRSRKRHLMDPMDRAAMQRQKRMIKNRESAARSRERKQAYIAELESLVTQLEEENAKMFKEQEEQHQKRLKELKEMVVPVIIRKTSARDLRRTNSMEW
OsABI5.4	LOC_Os01g59760.1	Ⅰ	MGSQTMASKAGGGGVARRGGGRMRSLGRQGSMYSLTLDEVQSQLGEPLHSMNLDELLRSVFPDGLAIADGAGATTSSQQHQPGSGLLRQGSITMPPELSKKTVDEVWKGIQAAPKRNAETGGGGGGGRRRRERQPTLGEVTLEDFLVKAGVVTQGSLKELSDVGNVDPVGRGVTATGTVDLAPGSHWIEQYKQQIASTDAHHHGQQGVQGAYFPNRLVPQPLNVGPGAILEPSYSDGQTSSGMIGGMSDSQTPGRKRGMSGDVADKLMERRQKRMIKNRESAARSRARKQAYTNELENKVSRLEEENVRLKRQKELDELICAVPVPEPKYQLRRTSSADF
OsABI5.5	LOC_Os02g52780.1	Ⅱ	MDFPGGSGRQQQLPPMTPLPLARQGSVYSLTFDEFQSTLGGVGKDFGSMNMDELLRSIWTAEESHAVGAATTTTATTASVAAAEHAAVGAPPVQRQGSLTLPRTLSQKTVDEVWRDMMCFGGGGASTAPAAAEPPPPAHRQQTLGEITLEEFLVRAGVVREDMSVPPVPPAPTPTAAAVPPPPPPQQQTPMLFGQSNVFPPMVPPLSLGNGLVSGAVGHGGGGAASLVSPVRPVSSNGFGKMEGGDLSSLSPSPVPYVFKGGLRGRKAPGIEKVVERRQRRMIKNRESAARSRQRKQAYMMELEAEVAKLKELNDELQKKQDEMLEQQKNEVLERMSRQVGPTAKRICLRRTLTGPW
OsABI5.6	LOC_Os05g36160.1	Ⅴ	MASSRVMAAAAASSSSSPPPPPPAAAAAGGAADLARFRSTSSGIGSMNMDDILRNIYGEAAPPPGAAGSAPAPPPAGEAAGAPVAEVAARRTAEEVWKEISSSGGLSAPAPAPAAGAAGRGGGPEMTLEDFLAREDDPRATAVEGNMVVGFPNVTEGVGTAGGGRGGGGGGRGRKRTLMDPADRAAMQRQKRMIKNRESAARSRERKQAYIAELEAQVAELEEEHAQLLREQEEKNQKRLKEIKEQAVAVVIRKKTQDLRRTNSMEW
OsABI5.7	LOC_Os05g41070.1	Ⅴ	MIQAMASHAGGSGGGGGGSGRDAGSAQRGPMQGLARQGSLYGLTLNEVQSQLGEPLLSMNLDELLKSVFPDGADLDGGGGGGGIAGQSQPALGLQRQGSITMPPELSKKTVDEVWKGIQDVPKRGAEEGGRWRRERQPTLGEMTLEDFLVKAGVVTDPNDLPGNMDVVGGAAAAAAGTSDLNAGAQWLQQYHQQALEPQHPSIGAPYMATHLAPQPLAVATGAVLDPIYSDGQITSPMLGALSDPQTPGRKRCATGEIADKLVERRQKRMIKNRESAARSRARKQAYTNELENKVLRLEEENERLKKQKELDEILNSAPPPEPKYQLRRTSSAAF
OsABI5.8	LOC_Os06g10880.1	Ⅵ	MELPADGSALARQGSIYSLTFDEFQSALGSAEKDFGSMNMDELLRNIWTAEESQAIAPAAAAASAAAVVGDAQQQQQPIQRQGSLTLPRTLSQKTVDEVWRDIMGLGGSDDEDPAAAAAAAAPAQRQPTLGEMTLEEFLVRAGVVREDMGQTIVLPPQAQALFPGSNVVAPAMQLANGMLPGVVGVAPGAAAAMTVAAPATPVVLNGLGKVEGGDLSSLSPVPYPFDTALRVRKGPTVEKVVERRQRRMIKNRESAARSRARKQAYIMELEAEVAKLKEQKAELQKKQVEMIQKQNDEVMERITQQLGPKAKRFCLRRTLTGPC
OsABI5.9	LOC_Os07g48660.1	Ⅶ	MGVHAMSCHGGGGGGGEGALSRQGSVYSLTLNEVESHLGEPLRSMNLDDLLRTVLPAAAAAAETAGRKTVDEVWRDIQGASTGRHHATPMGEMTLEDFLSRAGVAVDGAASAAGAHWLRGHYPPPPPPTTTTLQYVGGSGAVVDGVYNRVDGHGVAGFLSQVGVAGRKRGGGVDGVVEKTVERRQKRMIKNRESAARSRARKQAYTNELENKISRLEEENQRLREHKAVADFSTFPSCVDFLKAFLTQKLEPVMQIVPQPEPKQQLRRTTSASF
OsABI5.10	LOC_Os08g36790.1	Ⅷ	MDLKDGGGSERRGAAAGAGAGAAPLARQGSIYSLTFDEFQSTLGGMGGGLGKDFGSMNMDELLRSIWTAEESQAMASASAAAAAAEGGLQRQGSLTLPRTLSVKTVDEVWRDLEREASPGAAAADGGGGGGEQQQPRRQPTLGEMTLEEFLVRAGVVRENTAAAAAMVAAAAAPPVAPRSIPAVNNSSIFFGNYGGVNDAAAAAAGAMGFSPVGIGDPTMGNRLMSGVAGIGGGAITVAPVDTSVGQMDSAGKGDGDLSSPMAPVPYPFEGVIRGRRSGGNVEKVVERRQRRMIKNRESAARSRARKQAYTMELEAEVQKLKEQNMELQKKQEEIMEMQKNFFPEMQKNQVLEAVNNPYGQKKRCLRRTLTGPW
OsABI5.11	LOC_Os09g28310.1	Ⅸ	MLTDRWGGRREAMEFGNGGSSSSERRAAAEGATLARQGSVYSLTFDEFQSALAGGGGGGGGGSGFGKDFGSMNMDELLRSIWTAEESQAMASASGSAAGVGVAVGAPPTSLQRQGSLTLPRTLSAKTVDEVWRNLVRDEPPPVGAADGGDMPPQRQSTLGEMTLEEFLVRAGVVRENPPAAPPPVPPPMPPRPVPVVPKTTAFLGNFPGANDAGAAALGFAPLGMGDPALGNGLMPRAVPVGLPGAAVAMQTAVNQFDSGDKGNSDLSSPTEPMPYSFEGLVRGRRNGGGVEKVVERRQRRMIKNRESAARSRARKQAYTLELEAEVQKLKEMNKELERKQADIMEMQKNEVEEMIKDPFGRRKRLCLRRTLTGPW
OsABI5.12	LOC_Os09g36910.1	Ⅸ	MAMEDDEDMWANTSSPSASPPRPRGFISTALSLNSTHLQGLLPSSFVDAAASPCHASGNNNGGGDGRNAAPMSSIFFASASYHQQQHHLPAPAPLDGAILPARRFGLDMCAAAAAAPAGVPAAGDRRKRRMIKNRESAARSRARKQARVNNLETEVEQLKQENKMLRVKYEQLRKTVEVPVPVRRTLQRVLSAPF

## Sheet: S7-2 Sorghum bicolor
Supplementary Table S7-2 ABI5 protein sequence information for the species other than Setaria italica in the phylogenetic tree analysis.
Sequence and information of ABI5 proteins in Sorghum bicolor
Gene	Gene id	Chr Location	Sequences
SbABI5.1	Sobic.007G155900.3.p	Ⅶ	MDPKDGERMGAAGPGPLSRQGSIYSLTFDEFQNTLGGMGGGLGKDFGSMNMDELLRSIWTAEESQAIASASASASASAAGAGAGPVGDGGAALQRQGSLTLPRTLSVKTVDEVWRDFAREGPPGPTAGGAEPQPNRQPTLGEMTLEEFLVRAGVVRDNPAAAAAAAAAAVSAQPVAPRPIQAVNNGASIFFGNFGGANDAGAGAMGFAPVGIGDQAMGNGLMPGVAGMAGGAVTVVSPVDTSVAQLDSMGKGNGDLSSPMAPVPYPFEGVIRGRRSGAGVEKVVERRQRRMIKNRESAARSRARKQAYTMELEAEVQKLKEQNEELQKKQEEIMEMQKNQVLEVISNPYAQKKRCLRRTLTGPW
SbABI5.2	Sobic.009G152100.1.p	Ⅸ	MASSRVMASSSPPQHGAGSSSSDLARFRSSSGIGSMNMDDIIRNIYGPDAVNAAAGAGPAEPSPAAAAAAPEAAAAAVARRTSEEVWKEISAAGGLSAPVLLPPPPAACSGTGGSRGGAAEMTLEDFLARDSCARAAVLEGNMALGFPDADGGDAAGSGVAGGVGVGGGRGSTRKRALLDPADRAVMQRQKRMIKNRESAARSRDRKQAYVAELESQVMQLEEEQAELLREQEDRRQNRLKELIERVFPVIRKKSSQDLRRTNSMEW
SbABI5.3	Sobic.003G363400.1.p	Ⅲ	MASDMSKNVRALDEQEVTSQQRAGRTSAAATEEQDPLARQSSIMSLTLEELQNSLCEPGRNFGSMNMDEFMANIWNAEEFQAATGTGGCSKEGTEREPMMMPVAAAAAGTGENGAGASGLVRQGSFALPPPLSRKTVEEVWAEINQDPADSQANANATPQAVVQPQMGSGGVGGVAGSGRQVTLGEMTLEDFLVKAGVVRGAFAGHGGQAVGMVPAGPMGMQHAAAPMMYQVAAPVPHNAVYPVMGDGMGYHNGYPGGMAVVPPPPPSQCVAAAAVSPGSSDGMSAMTQAEMMNCIGNGGMVRNGGGGGARKRDSPEDGCTEKTVERRQRRMIKNRESAARSRARKQAYTVELEAELNHLKEENERLRAEEKTILLSKKKMLVEKMMEQARENVSAKKG…
SbABI5.4	Sobic.003G368300.1.p	Ⅲ	MASSRVMPSSSPSHTASDLARLAQAASRPGGGGGGSGLGSMNVEELLRGIYGEMPTPAPPASEPERPMSPAPAPEIATRKTAEQVWKEITGGGATGEAVAPVAAQAAVPAGAGGATGGPEMTLEDFLAREGAVKDDEVRISGPSAPVMGFLGGTEGVGVPGGGGGRGRKRQLMDPVDRAAMQRQKRMIKNRESAARSRERKQAYIAELESLVTQLEEENAELLREQEERHQKRLKELLERVTPVILRKKPSRDLRRTNSMQW
SbABI5.5	Sobic.002G280800.1.p	Ⅱ	MAAIDMEDDDDIWANTASSPSASPPQPVAAASTCSAFISTQLSLNSRLHLLSSAAAAGGSSPTTRGVGAGAYAADGVRHHMSLGVGGGFRNAVASPASSFFPYNLDSAAADVAPLDAGPARGLLEDEMCLGAGAAATWAGGGSDRRKKRMIKNRESAARSRARKQAYVRELERKVQMLQDENESLRVKYDQLRVSVEVAVPIVRKTLQRMPSAPF
SbABI5.6	Sobic.002G225100.1.p	Ⅱ	MEFKNWGSSSQRRPAVVVDEGQPLARQGSVYSLTFDEFQSALGGAATGGGGGGSGGIPKDFGSMNMDELLRSIWTAEETQAMASASAAGAGAGMPLTPLQRQGSSLTLPRTLSAKTVDEVWRNLVRDEPPQAQVADGGGHHQQHRQSTLGEMTLEEFLVRAGVVRENPAPAPPAPQPLTMMPPRPVPVAPKSSAFFGNLPGADDAAAAAALGFAPVGMGDLALIPPRAAAGMGGSAMAVQTAVNQQLDSGGKGYSDLSSPTEPLPFSFEGMIRGRRHGGGVEKVVERRQRRMIKNRESAARSRARKQAYTMELEAEVQKLKELNQELERKQAEIMEMQKNETPEMLKDPFGRKKRLCLRRTLTGPW
SbABI5.7	Sobic.004G001100.1.p	Ⅳ	MEEVWKDYMSLQPSLISMTPAAGGGGALYSHRHHQHHLSPSGAGASHSPPSFSSPLQPPTPTTTLSLSSNTLEFTYLGGAGAGAGSGGGGGSSTSGDDSRDLMVFSFAPADQYQYQTMTKQKQSISSAAAGDSRRQRRMIKNRESAARSRARRQAYTNELELELAQLRRENEMLIKQHQELNLRLAMSSSAQVPAHYSSTSLQRCRSAPP
SbABI5.8	Sobic.004G309600.1.p	Ⅳ	MNFPGGSGRRQQQEPEHLPPMTPLPLARQGSVYSLTFDEFQSSLGGAAKDFGSMNMDELLRSIWSAEEIHNVAAANASAADHAHAARASSIQRQGSLTLPRTLSQKTVDEVWRDLVCVGGGPSAEAAAPPPPAQRQPTLGEITLEEFLVRAGVVREDMTAPPPVLPAPVCPPPPPQQTMLFPHGDVFAPLVPPLQFGNGLVSGAVGQQQGGGPAAPAVSPRPVTASGFGKMEGDDLSSLSPSPVPYVFGGGLRARKPPAMEKVVERRQRRMIKNRESAARSRQRKQAYMMELEAEVAKLKEMNDELQKKQVEMLEKQKNEVLERMRRQVGPTAKRICLRRTLTGPW
SbABI5.9	Sobic.009G178800.1.p	Ⅸ	MSSQTGGGRGSDAGSVQRGQMQSLARQGSLYNLTLDEVQSHLGEPLLSMNFDELLKSVFPDGVDPDGAVSGKPDPTSSLQRQGSIMMPLQLSKKTVDEVWKGIQGGPETSAAVDGRQRRERQPTLGEMTLEDFLVKAGVVTEGHMKDSADLQSNVDTVGSSVVVAGASSLNPGAQWLQQYQQQALGSQQPSLAGSYMASQLHPQPLSIATGAIMDSIYSDGQITSPSFGALSDPQTPGRKRGALGEVVDKVVERRQKRMIKNRESAARSRARKQAYTNELENKVSRLEEENERLKKQQELDEILSSAPPPEPKYQLRRTGSAAF
SbABI5.10	Sobic.010G081800.1.p	Ⅰ	MEMPGGNGAPSLARQGSVYSLTFDEFQSTLGAGATKDFGSMNMDELLRNIWTAEESNAMATAAPTTAPAASVDAHARAQQQQQTGAPILRQGSFTLSRTLSQKTVDEVWREIVGFTGGEDAQPVAAPAPTPAPAPAPLPAQAQAQAQAQRQQTLGSMTLEEFLVRAGVVREDMGQQTLVLQPHAQGLFSQGNAVAPQTMQLGNGMVAGVVGQGLGGGMTVAAPTTPVVLNGMGKVEAGDLSSLSPVPYPFDTALRVRKGPTVEKVVERRQRRMIKNRESAARSRARKQAYIMELEAEVAKLKDQNDELQKKQVEMLKKQKDEVLERINNQHGPKAKKLCLRRTLTGPW
SbABI5.11	Sobic.003G332200.1.p	Ⅲ	MGSQTMASQAGGGGGGVGGSGGAGAAQRGQMQSLARQGSLYNLTLDEVQSHLGEPLHSMNLEELLKSVFPDGLDPDGGTTSQYEQSSGLYRQGSITMPPELSKRTVDEVWKGIQDAPKRNVGEGGRRRRERQPTLGEMTLEDFLVKAGVVTEGYLKDLNDVGNVEQVGSAGAAGLTAGAHWLDHYQQRITAIEPHQHGQHSLPGAYMPGQLALQPLNVGPGAILESYSDGHITSPMMGALSDSPTPGTKRGSPGDVADKLMERRQKRMIKNRESAARSRARKQAYTNELENKVSRLEEENEKLKKQKELEKILFSAPLPEPKYQLRRTGSATF
SbABI5.12	Sobic.001G388300.1.p	Ⅰ	MGAEAMSSHGSRVGGGGGALSRQGSVCSLTFSEVEGQLHGVNLDDLLRSGRKTADEVWRDIQGAAAAAAACPRAQMTLEDFLSRGGGPPADAAADTDTGSGARGWAQQLYQPAPAPAPLELGRHHPAVGRPVPRPLGAGAGPVLDALYHDGQDAVAGAKRVAGEGGVAERSNERRKKRMIKNRESAARSRARKQAYTNELENKISQLEEENERLRRHKAPEPVVQYVPQQELKNRLRRANSANF
SbABI5.13	Sobic.002G425600.1.p	Ⅱ	MGVQTMSSHSHGDDARRGLPLPLPRQGSVYGLTLTEVETQLGEPLRTMNLDDLLRTVLPAAPAPNAAKKTVDEVWRDIQSAGARGGGARQPSMGEMTLEDFLSRAGVAVDTAPHWMHQYPPQQQYALQLGAAAPGPGPALDAAYRDRPVGVFLSNSHSQVAGRKRGAAAAVPGDGVVERTVERRQKRMIKNRESAARSRARKQAYTNELENKIARLEEENERLRKLKMLEPLEPPPEQHERLPLPQPERKQQHHHLRRTNSASF
