# Supplementary material for: Genome-wide identification and expression profiling of the ABI5 gene family in foxtail millet (Setaria italica)
Source: BMC Plant Biol. 2024 Mar 2;24:164. doi: 10.1186/s12870-024-04865-4 (PMC10908088; doi:10.1186/s12870-024-04865-4)
Supplement: Supplementary file 8 — Supplementary Material 8. Primer information [file 12870_2024_4865_MOESM8_ESM.xlsx]

## Sheet: S8 qRT-PCR
Supplementary Table S8. Primer sequences for qRT-PCR.
Gene	Primer sequence
Actin：F	TGCTCAGTGGAGGCTCAACA
Actin：R	TGCTCAGTGGAGGCTCAACA
SiABI5.1: F	CCATAACCACATCGTGAGGCA
SiABI5.1: R	TCGCTATCGGAATCTGAACCA
SiABI5.2: F	CATTGATGCCTCCACTGCCTTTC
SiABI5.2: R	TCCTTCCCCTCAGACCACCGT
SiABI5.3: F	AGCCTCTGCCGTATTCCTTTG
SiABI5.3: R	CTGAACCTCTGCTTCCGACTC
SiABI5.4: F	CGGCCATGGACTTGGAGG
SiABI5.4: R	CGGGAGTTGAGGCTGAGC
SiABI5.5: F	GGCGTACACCAACGAGCT
SiABI5.5: R	AGCGGCTCCAGCATCTTG
SiABI5.6: F	GCTGGGGTTGTTCCGGAA
SiABI5.6: R	GGAAGTGCCAGCCACCAT
SiABI5.7: F	AGACTTACGGAGCTGATG
SiABI5.7: R	ATGGAGTTGGTTCTTCTAAG
SiABI5.8: F	GTTCGTCGCCTGGTGAATGAG
SiABI5.8: R	GAGTTGCCCTTGCTGCTGCTT
SiABI5.9: F	CAGGTTGCTCCCAGCTCC
SiABI5.9: R	CAGCTCACCTCCACCACG
SiABI5.10: F	GTGCCGTACCCCTTCGACACC
SiABI5.10: R	TCATGCGCCTCTGCCTCCTCT
SiABI5.11: F	GGAGGTGCAGCAGGTCAG
SiABI5.11: R	GCCGGCGAACCTCTTTCT
SiABI5.12: F	GCCACCTGAGCTCAGCAA
SiABI5.12: R	GTCTCCTCCGACCACCCT
SiABI5.13: F	GCCGAACAGAACCATCTCAAG
SiABI5.13: R	CCATCATCCTCTCCACCAGCA
SiABI5.14: F	GGGAAGGAAGCGGCAGTTGAT
SiABI5.14: R	CCCGTGACCTGGCAGCAGACT
SiABI5.15: F	TACCCATTTGAGGGAGTGATA
SiABI5.15: R	GCATTTAGTTCCTTGAGTTTC
SiABI5.16: F	CGCTGTACTACGAGGGCG
SiABI5.16: R	CTCGTTCGACCTCTCCGC
